# Supplementary material for: Common evolutionary trajectory of short life-cycle in Brassicaceae ruderal weeds
Source: Nat Commun. 2023 Jan 18;14:290. doi: 10.1038/s41467-023-35966-7 (PMC9849336; doi:10.1038/s41467-023-35966-7)
Supplement: Supplementary file 3 — Supplementary Data 1 [file 41467_2023_35966_MOESM3_ESM.xlsx]

## Sheet: Sheet1
CoNo	name	location	lng	lat	habitats	pop	LD (median)	SD (median)	Ver (median)	coverage depth	coverage	CRY2 type (Chr 1A)	FLC type (Chr 6D)	Genome size(M bp)(by Spades)	Genome size(M bp)(by Flow Cytometry)
1	PD/Pudong	Pudong New Area, Shanghai, China	121.551	31.2278	roadsides	pop3	11	14	NA	38.8138	0.904036	W374M	exon6 stop	599	694.734
2	TQ	Zijin Mountain, Nanjing, Jiangsu, China	118.86	32.0761	mountains	pop3	12	14	NA	17.8668	0.873531	W374M	exon6 stop	599	689.578
3	WZ/Wenzhou	Wenzhou, Zhejiang, China	120.992	28.119	roadsides	pop3	11.5	15	NA	16.4884	0.872176	W374M	exon6 stop	593	698.6
4	ZJ/Zhejiang	Wenzhou, Zhejiang, China	120.992	28.119	roadsides	pop3	12	13	NA	17.711	0.874547	W374M	exon6 stop	600	699.801
5	ZJS/Zijinshan	Zijin Mountain, Nanjing, Jiangsu, China	118.86	32.0761	mountains	pop3	12	14	NA	14.4158	0.869468	W374M	exon6 stop	578	706.913
6	Dufu	Chengdu, Sichuan, China	104.034	30.6673	flower beds	pop3	11	11	NA	18.6772	0.876675	W374M	exon6 stop	598	704.068
7	JYT/Jingyuetan	Jingyuetan National Scenic Area, Changchun, Jilin, China	125.483	43.7851	flower beds	pop3	12	14	NA	20.1861	0.878037	W374M	exon6 stop	601	685.578
8	TYD/Taiyangdao	Haerbin, Heilongjiang, China	126.604	45.7976	flower beds	pop3	10.5	13.5	NA	16.447	0.873972	W374M	exon6 stop	597	712.257
9	CM/ChiangMai	Chiang Mai, Thailand	98.9817	18.7061	roadsides	pop3	14	17	NA	18.7461	0.875915	W374M	exon6 stop	597	709.732
10	DL/Douliu	Douliu, Taiwan, China	120.551	23.7108	roadsides	pop3	13	15	NA	20.6702	0.877798	W374M	exon6 stop	603	710.994
11	Pai	Pai, China	98.4428	19.3605	roadsides	pop3	12	14.5	NA	20.9791	0.877031	W374M	exon6 stop	601	707.206
12	ZZ/Zhengzhou	Zhengzhou, Henan, China	113.543	34.7421	flower beds	pop3	12	13	NA	20.6577	0.878333	W374M	exon6 stop	602	700.892
13	QD/Qingdao	Qingdao, Shandong, China	120.389	36.073	roadsides	pop2	14	17.5	NA	28.8779	0.878298	V367M	exon6 stop	604	704.68
14	XX/Xixi	Xuhui District, Shanghai, China	121.443	31.1948	roadsides	pop3	42	81.5	11	17.1779	0.836979	deletion	exon6 stop	561	696.957
15	YC	Minhang District, Shanghai, China	121.443	31.032	roadsides	pop2	18	42	NA	35.3106	0.87967	V367M	exon6 stop	600	690.971
16	Shouxihu	The Slender Westlake, Yangzhou, Jiangsu, China	119.428	32.4148	flower beds	pop2	14	22	NA	30.2837	0.878725	V367M	exon6 stop	602	698.913
17	GY/Guiyang	Huangguoshu National Park, Anshun, Guizhou, China	105.679	25.9858	mountains	pop1	14	38	NA	21.183	0.956597	WT	intact	614	696.266
18	SJO02700 JO27	Sendai，Japan	140.869	38.268	NA	pop2	101	NA	9	17.3463	0.875094	WT	exon6 stop	599	692.295
19	YN/Yunnan	Qujing, Yunnan, China	103.803	25.4971	roadsides	pop1	14	37.5	NA	32.9836	0.961727	WT	intact	613	687
20	FXH/Fuxianhu	Yuxi, Yunnan, China	102.946	24.525	forests	pop1	11.5	21	NA	25.1433	0.930532	WT	intact	614	687
21	HS/Heshun	Baoshan, Yunnan, China	98.4542	25.0234	roadsides	pop1	16	38	NA	15.2417	0.942342	WT	exon1 deletion	601	690.971
22	NB/Ningbo	Ningbo, Zhejiang, China	121.631	29.866	roadsides	pop1	17	30	NA	23.2789	0.910115	WT	intact	601	706.855
23	PS/Pingshui	Shaoxing, Zhejiang, China	120.646	29.9024	forests	pop1	23	45	NA	18.3065	0.905935	WT	intact	607	690.362
24	TC/Tengchong	Baoshan, Yunnan, China	98.4969	25.0262	mountains	pop1	15	41	NA	15.2313	0.954693	WT	intact	617	690.971
25	YWZ/Yuewangzheng	Shaoxing, Zhejiang, China	120.344	30.084	mountains	pop1	58	NA	8	15.5768	0.902194	WT	intact	601	697.086
26	YY/Youyou	Shaoxing, Zhejiang, China	120.721	29.9536	roadsides	pop2	135	NA	8	14.8943	0.860699	WT	intact	554	690.362
27	Emei	Mount Emei, Leshan, Sichuan, China	103.356	29.5738	mountains	pop3	20	48.5	NA	13.7886	0.873079	W374M	exon6 stop	579	705.532
28	Suzhou	Suzhou, Jiangsu, China	120.592	31.306	roadsides	pop3	10	20	NA	16.0247	0.872901	W374M	exon6 stop	597	697.59
29	HHXY002	Huaihua, Hunan, China	110.047	27.5849	forests	pop1	22	25.5	NA	18.5426	0.865311	WT	intact	569	655.62
30	HANGYY8055	Wuxi, Jiangsu, China	119.735	31.256	forests	pop2	43	62	10	18.2301	0.873559	WT	intact	602	711.656
31	Zhyz-189	Baoshan, Yunnan, China	98.6134	25.2358	fields	pop1	23	41	NA	15.084	0.944534	WT	intact	616	699.629
32	HANGYY8053	Wuxi, Jiangsu, China	119.735	31.256	forests	pop2	108	NA	9	16.0329	0.870106	WT	intact	594	721.097
33	YNS0446	Puer, Yunnan, China	101.869	22.5914	fields	pop1	11	18	NA	14.4038	0.927643	WT	exon1 deletion	598	700.892
34	Lilan132	Jinan, Shandong, China	117.219	36.6826	roadsides	pop3	12	14	NA	20.5211	0.87692	W374M	exon6 stop	602	705.943
35	ZouFL0081	Guiyang, Guizhou, China	106.708	26.5399	flower beds	pop3	15	35.5	NA	13.0875	0.949358	WT	intact	571	707.206
36	NJWLS610	Dali Bai Autonomous Prefecture, Yunnan, China	100.384	25.5542	flower beds	pop1	20.5	30	NA	15.5044	0.938105	WT	intact	615	704.68
37	YDDXS0890	Lincang, Yunnan, China	99.3217	23.9381	mountains	pop1	19.5	39	NA	16.9324	0.930745	WT	intact	609	702.154
38	TangXS0181	Huangshan, Anhui, China	118.274	29.7293	forests	pop1	11	22	NA	15.2092	0.920178	WT	intact	605	692.136
39	LiXJ280	Mount Emei, Leshan, Sichuan, China	103.389	29.5851	mountains	pop1	29.5	44.5	10	16.6752	0.9283	WT	exon1 deletion	603	701.569
40	BSGLGStc201	Baoshan, Yunnan, China	98.6612	25.0191	forests	pop1	12	38	NA	18.0553	0.919104	WT	exon1 deletion	610	697.103
41	HHXY008	Huaihua, Hunan, China	109.968	27.5694	forests	pop1	40	NA	8	12.2845	0.905314	WT	intact	572	688.121
42	200819	Puer, Yunnan, China	100.982	24.4485	fields	pop1	14	34	NA	16.816	0.955592	WT	intact	604	692.051
43	HANGYY8046	Zhenjiang, Jiangsu, China	119.101	32.0555	forests	pop2	41	51.5	9	20.2638	0.876461	WT	exon6 stop	598	700.366
44	SCSB-HC-2008006	Xiangxi Tujia and Miao Autonomous Prefecture, Hunan, China	109.863	28.9864	forests	pop1	19	38.5	NA	16.7178	0.910193	WT	intact	608	687
45	HANGYY8052	Wuxi, Jiangsu, China	119.735	31.256	forests	pop2	35.5	53	8	17.1894	0.872426	WT	intact	597	674.971
46	HANGYY8036	Zijin Mountain, Nanjing, Jiangsu, China	118.86	32.0761	mountains	pop3	9	15.5	NA	19.1061	0.875777	W374M	exon6 stop	597	689.673
47	HANGYY8048	Zhenjiang, Jiangsu, China	119.101	32.0555	forests	pop2	44.5	47	6	14.5938	0.869231	WT	intact	580	682.99
48	XPALSB135	Yuxi, Yunnan, China	101.547	24.0691	forests	pop1	12	14	NA	14.4259	0.92117	WT	exon1 deletion	597	680.317
49	XPALSC255	Yuxi, Yunnan, China	101.516	24.1505	fields	pop1	18	27.5	NA	14.8797	0.923444	WT	intact	592	708.335
50	JDNR09103	Puer, Yunnan, China	101.048	24.1341	fields	pop1	12	17.5	NA	14.5705	0.927444	WT	intact	592	696.957
51	ALSZY306	Puer, Yunnan, China	101.676	23.4678	mountains	pop1	15	22	NA	14.6973	0.932895	WT	intact	598	708.335
53	ALSZY441	Puer, Yunnan, China	101.219	24.1081	fields	pop1	15	24.5	NA	14.7565	0.922003	WT	intact	597	670.961
54	LuJL500	Wenshan Zhuang and Miao Autonomous Prefecture, Yunnan, China	104.597	23.112	fields	pop1	12	12	NA	13.5716	0.91322	V360M	intact	582	692.346
55	NJWLS1221	Dali Bai Autonomous Prefecture, Yunnan, China	100.323	25.5861	fields	pop1	17	22.5	NA	15.1949	0.930145	WT	intact	598	691.01
56	Baigongguan	Chongqing, China	106.439	29.5829	flower beds	pop3	12	17	NA	21.2189	0.87948	W374M	exon6 stop	603	688.337
57	Xishuangbanna	Dai Autonomous Prefecture of Xishuangbanna, Yunnan, China	101.279	21.9225	flower beds	pop3	12	15.5	NA	17.9083	0.87475	W374M	exon6 stop	599	680.317
58	Lian	Songjiang District, Shanghai, China	121.278	31.124	flower beds	pop3	12.5	17.5	NA	20.2525	0.870955	W374M	exon6 stop	597	689.673
59	Hangzhou	Hangzhou, Zhejiang, China	120.216	30.2519	flower beds	pop3	12	15	NA	20.5451	0.875517	W374M	exon6 stop	600	682.99
60	Shaoxing	Shaoxing, Zhejiang, China	120.59	30.0576	flower beds	pop2	16	28	NA	14.5703	0.867282	V367M	exon6 stop	580	677.644
61	Daqiao	Nanjing, Jiangsu, China	118.743	32.1231	roadsides	pop3	12	13.5	NA	21.3526	0.87703	W374M	exon6 stop	603	689.647
62	Yuewangzhengnew	Shaoxing, Zhejiang, China	120.344	30.084	mountains	pop2	NA	NA	NA	22.5441	0.876796	WT	intact	601	689.241
63	LianjiangA	Fuzhou, Fujian, China	119.546	26.2037	roadsides	pop3	10	12	NA	14.3991	0.86701	W374M	exon6 stop	581	688.324
64	LianjiangB	Fuzhou, Fujian, China	119.546	26.2037	roadsides	pop3	10	13	NA	15.4268	0.850325	W374M	exon6 stop	575	695.162
65	Shantou	Shantou, Guangdong, China	116.687	23.3835	flower beds	pop3	9	12	NA	18.9721	0.873459	W374M	exon6 stop	596	679.058
66	FuzhouA	Fuzhou, Fujian, China	119.303	26.0806	flower beds	pop3	9	10	NA	17.8595	0.855256	W374M	exon6 stop	585	684.353
67	FuzhouB	Fuzhou, Fujian, China	119.303	26.0806	flower beds	pop2	7	21	NA	16.6614	0.871415	WT	exon6 stop	594	706.052
68	GuangzhouA	Guangzhou, Guangdong, China	113.271	23.1362	flower beds	pop3	10	11	NA	17.755	0.872351	W374M	exon6 stop	598	698.207
70	GuangzhouB	Guangzhou, Guangdong, China	113.271	23.1362	roadsides	pop3	10	12	NA	15.8632	0.865412	W374M	exon6 stop	587	713.474
71	GuangzhouC	Guangzhou, Guangdong, China	113.271	23.1362	roadsides	pop3	9	12	NA	17.0793	0.86988	W374M	exon6 stop	596	699.328
72	NanningA	Nanning, Guangxi, China	108.373	22.8238	roadsides	pop3	9	12	NA	14.2866	0.866079	W374M	exon6 stop	577	690.362
73	GuangxiB	Nanning, Guangxi, China	108.373	22.8238	roadsides	pop3	10	12	NA	19.3405	0.871441	W374M	exon6 stop	600	691.483
74	GuangxiC	Nanning, Guangxi, China	108.373	22.8238	roadsides	pop3	10	12	NA	16.3021	0.870141	W374M	exon6 stop	592	691.483
75	SanqingshanA	Mount Sanqingshan, Shangrao, Jiangxi, China	118.077	28.9116	mountains	pop3	10	13	NA	14.4651	0.864018	W374M	exon6 stop	591	701.561
76	Wuhan	Wuhan, Hubei, China	114.398	30.5048	flower beds	pop2	12	34	NA	13.748	0.863244	V367M	exon6 stop	584	709.503
77	WYS/Wuyishan	Mount Wuyi, Nanping, Fujian	117.959	27.6563	mountains	pop1	NA	NA	NA	13.121	0.902668	WT	intact	585	685.879
78	Shiping	Hani-Yi Autonomous Prefecture of Honghe, Yunnan, China	102.502	23.712	flower beds	pop1	13	38	NA	13.5827	0.952942	WT	intact	586	696.266
79	Yuanyang	Hani-Yi Autonomous Prefecture of Honghe, Yunnan, China	102.746	23.1235	forests	pop1	12	15	NA	12.9471	0.915439	WT	exon1 deletion	572	699.328
80	Xian1	Xian, Shanxi, China	108.946	34.3494	flower beds	pop3	11	12	NA	14.2569	0.865937	W374M	exon6 stop	571	698.913
81	Xian2	Xian, Shanxi, China	108.946	34.3494	flower beds	pop3	12	12	NA	12.682	0.866325	W374M	exon6 stop	599	705.532
82	Huangshan1	Huangshan, Anhui, China	118.2	29.7909	mountains	pop1	18	39	NA	13.6977	0.901505	WT	intact	594	709.503
83	Huangshan2	Huangshan, Anhui, China	118.2	29.7909	mountains	pop1	31	NA	7	12.2418	0.902833	WT	intact	578	690.362
84	CK2	Zhejiang，China	120.19	30.2498	NA	pop2	NA	NA	NA	12.6616	0.865016	V367M	exon6 stop	604	709.503
