# Supplementary material for: Common evolutionary trajectory of short life-cycle in Brassicaceae ruderal weeds
Source: Nat Commun. 2023 Jan 18;14:290. doi: 10.1038/s41467-023-35966-7 (PMC9849336; doi:10.1038/s41467-023-35966-7)
Supplement: Supplementary file 4 — Supplementary Data 2 [file 41467_2023_35966_MOESM4_ESM.xlsx]

## Sheet: Sheet1
Genomic features	Value
Number of scaffolds	151
Total size of scaffolds (Mb)	686.94
Longest scaffold (Mb)	28.35
Shortest scaffold (Kb)	10.02
Mean scaffold size (Mb)	4.55
Median scaffold size (Kb)	26.85
N50 scaffold length (Mb)	21.8
Number of contigs	1,118
Longest contig (Mb)	16.55
N50 contig length (Mb)	4.37
GC content (%)	35.44
BUSCO (%)	98.70
Number of gene models	101,390
Mean coding sequence length (bp)	2065.9
Mean number of exons per gene	5.7
