# Supplementary material for: Common evolutionary trajectory of short life-cycle in Brassicaceae ruderal weeds
Source: Nat Commun. 2023 Jan 18;14:290. doi: 10.1038/s41467-023-35966-7 (PMC9849336; doi:10.1038/s41467-023-35966-7)
Supplement: Supplementary file 5 — Supplementary Data 3 [file 41467_2023_35966_MOESM5_ESM.xlsx]

## Sheet: Sheet1
Type
Type (alphabetical order)	Count	Percent
3_prime_UTR_variant	116	1e-05
5_prime_UTR_premature_start_codon_gain_variant	12	0
5_prime_UTR_variant	69	1e-05
downstream_gene_variant	3396625	0.28876
initiator_codon_variant	93	1e-05
intergenic_region	3752071	0.31898
intron_variant	464936	0.03953
missense_variant	328466	0.02792
splice_acceptor_variant	1726	0.00015
splice_donor_variant	1626	0.00014
splice_region_variant	39035	0.00332
start_lost	683	6e-05
stop_gained	8543	0.00073
stop_lost	1207	0.0001
stop_retained_variant	423	4e-05
synonymous_variant	193549	0.01645
upstream_gene_variant	3573433	0.3038
Region
Type (alphabetical order)	Count	Percent
DOWNSTREAM	3396625	0.28981
EXON	528942	0.04513
INTERGENIC	3752071	0.32014
INTRON	433790	0.03701
SPLICE_SITE_ACCEPTOR	1726	0.00015
SPLICE_SITE_DONOR	1626	0.00014
SPLICE_SITE_REGION	31822	0.00272
UPSTREAM	3573433	0.30489
UTR_3_PRIME	116	1e-05
UTR_5_PRIME	81	1e-05
