# Supplementary material for: Common evolutionary trajectory of short life-cycle in Brassicaceae ruderal weeds
Source: Nat Commun. 2023 Jan 18;14:290. doi: 10.1038/s41467-023-35966-7 (PMC9849336; doi:10.1038/s41467-023-35966-7)
Supplement: Supplementary file 6 — Supplementary Data 4 [file 41467_2023_35966_MOESM6_ESM.xlsx]

## Sheet: Sheet1
ID	Description	GeneRatio	BgRatio	pvalue	p.adjust	qvalue	geneID	Count
GO:0048831	regulation of shoot system development	119/3738	394/20876	1.34e-09	2.18e-06	1.45e-06	AT1G23000/AT3G60830/AT1G77720/AT2G01120/AT3G49600/AT5G15800/AT5G22290/AT5G22330/AT5G22650/AT5G42400/AT3G16857/AT3G19980/AT3G20050/AT3G20260/AT3G20490/AT3G21150/AT4G02400/AT4G02460/AT4G02560/AT4G04885/AT5G41520/AT5G62230/AT5G46280/AT5G25590/AT5G08180/AT5G17690/AT5G17270/AT5G15610/AT5G12410/AT5G11780/AT5G03840/AT3G23890/AT1G68800/AT1G69120/AT1G69180/AT1G72250/AT5G67100/AT2G31970/AT2G28290/AT2G06210…	119
GO:0009909	regulation of flower development	109/3738	359/20876	4.75e-09	3.85e-06	2.56e-06	AT1G23000/AT3G60830/AT1G77720/AT2G01120/AT3G49600/AT5G15800/AT5G22290/AT5G22330/AT5G22650/AT5G42400/AT3G19980/AT3G20050/AT3G20260/AT3G20490/AT3G21150/AT4G02400/AT4G02460/AT4G02560/AT4G04885/AT5G62230/AT5G46280/AT5G25590/AT5G08180/AT5G17690/AT5G17270/AT5G15610/AT5G12410/AT5G11780/AT5G03840/AT3G23890/AT1G69120/AT1G69180/AT1G72250/AT5G67100/AT2G31970/AT2G28290/AT2G06210/AT2G06510/AT2G07690/AT1G25350…	109
GO:2000241	regulation of reproductive process	123/3738	428/20876	1.87e-08	1.01e-05	6.73e-06	AT1G23000/AT1G22770/AT3G60830/AT1G77720/AT2G01570/AT2G01120/AT3G49600/AT5G15800/AT5G22220/AT5G22290/AT5G22330/AT5G22650/AT5G42400/AT3G03450/AT3G16857/AT3G19980/AT3G20050/AT3G20190/AT3G20260/AT3G20490/AT3G21150/AT4G02400/AT4G02460/AT4G02560/AT4G02640/AT4G04885/AT5G62230/AT5G46280/AT5G25590/AT5G08180/AT5G17690/AT5G17270/AT5G15610/AT5G12410/AT5G11780/AT5G07290/AT5G03840/AT3G23890/AT1G69120/AT1G69180…	123
GO:0048580	regulation of post-embryonic development	135/3738	485/20876	3.29e-08	1.33e-05	8.88e-06	AT1G23000/AT1G22920/AT1G22770/AT3G60830/AT1G77720/AT2G01570/AT2G01120/AT3G49600/AT5G15800/AT5G22290/AT5G22330/AT5G22650/AT5G42400/AT3G03450/AT3G16857/AT3G19980/AT3G20050/AT3G20260/AT3G20490/AT3G21150/AT4G02400/AT4G02440/AT4G02460/AT4G02560/AT4G02640/AT4G04885/AT4G11260/AT5G62230/AT5G63080/AT5G46280/AT5G25590/AT5G08180/AT5G17690/AT5G17270/AT5G15610/AT5G12410/AT5G11780/AT5G03840/AT1G60190/AT3G23890…	135
GO:0051726	regulation of cell cycle	89/3738	292/20876	9.81e-08	3.18e-05	2.12e-05	AT1G22920/AT3G60830/AT3G49600/AT3G50000/AT3G50070/AT5G22000/AT5G22220/AT3G20010/AT3G20150/AT4G02070/AT4G02460/AT4G02570/AT4G11920/AT4G04950/AT5G60040/AT5G67380/AT5G67260/AT5G46280/AT5G25380/AT5G17690/AT5G09790/AT5G07290/AT1G66740/AT1G66750/AT3G23890/AT1G69380/AT5G67100/AT2G21800/AT2G31970/AT2G07690/AT2G17620/AT2G18040/AT2G18290/AT3G23740/AT3G15550/AT1G44110/AT1G47210/AT1G47230/AT5G48600/AT4G26300…	89
GO:1901293	nucleoside phosphate biosynthetic process	129/3738	469/20876	1.38e-07	3.73e-05	2.48e-05	AT1G21640/AT1G11910/AT1G11840/AT2G01570/AT3G27430/AT3G44850/AT5G22650/AT1G28960/AT3G16780/AT3G17240/AT3G18190/AT3G20000/AT3G20050/AT3G20330/AT3G21070/AT3G21110/AT4G04880/AT4G04640/AT4G11150/AT4G11160/AT4G04940/AT5G52920/AT5G62650/AT5G67500/AT5G08300/AT5G08180/AT5G20720/AT1G63810/AT1G61580/AT1G60710/AT1G60810/AT3G11710/AT1G69200/AT1G69250/AT2G21790/AT3G23940/AT2G06510/AT2G18040/AT2G18220/AT2G18250…	129
GO:0009165	nucleotide biosynthetic process	128/3738	468/20876	2.17e-07	5.02e-05	3.34e-05	AT1G21640/AT1G11910/AT1G11840/AT2G01570/AT3G27430/AT3G44850/AT5G22650/AT1G28960/AT3G16780/AT3G17240/AT3G18190/AT3G20000/AT3G20050/AT3G20330/AT3G21070/AT3G21110/AT4G04640/AT4G11150/AT4G11160/AT4G04940/AT5G52920/AT5G62650/AT5G67500/AT5G08300/AT5G08180/AT5G20720/AT1G63810/AT1G61580/AT1G60710/AT1G60810/AT3G11710/AT1G69200/AT1G69250/AT2G21790/AT3G23940/AT2G06510/AT2G18040/AT2G18220/AT2G18250/AT2G18330…	128
GO:0016571	histone methylation	87/3738	290/20876	2.94e-07	5.95e-05	3.97e-05	AT1G77720/AT2G01120/AT5G22010/AT5G22330/AT5G42400/AT3G16780/AT3G20050/AT3G20150/AT3G20260/AT4G02060/AT4G01730/AT5G63080/AT5G67320/AT5G46280/AT5G25590/AT5G08180/AT5G17690/AT5G17270/AT5G15610/AT5G09790/AT1G63020/AT3G23890/AT1G72250/AT5G67100/AT3G25100/AT2G06210/AT2G07690/AT2G17560/AT2G17620/AT2G18330/AT3G23740/AT3G15550/AT1G30970/AT1G44110/AT5G48600/AT4G29830/AT1G05950/AT1G05830/AT1G20410/AT4G26760…	87
GO:0008219	cell death	133/3738	496/20876	4.23e-07	7.06e-05	4.71e-05	AT1G22400/AT1G61660/AT3G28910/AT3G28930/AT2G32680/AT3G49350/AT5G15730/AT5G20990/AT5G47910/AT5G44870/AT3G16785/AT3G18280/AT3G19370/AT3G19970/AT3G20210/AT4G02380/AT4G02600/AT4G02640/AT4G04490/AT4G11260/AT4G04220/AT5G67340/AT5G65870/AT5G45250/AT5G24530/AT5G48380/AT5G09650/AT5G09420/AT1G61560/AT4G23130/AT1G69260/AT2G39660/AT2G30930/AT3G25070/AT1G13110/AT3G13050/AT3G15500/AT1G22740/AT1G28380/AT1G42990…	133
GO:0006479	protein methylation	87/3738	293/20876	4.79e-07	7.06e-05	4.71e-05	AT1G77720/AT2G01120/AT5G22010/AT5G22330/AT5G42400/AT3G16780/AT3G20050/AT3G20150/AT3G20260/AT4G02060/AT4G01730/AT5G63080/AT5G67320/AT5G46280/AT5G25590/AT5G08180/AT5G17690/AT5G17270/AT5G15610/AT5G09790/AT1G63020/AT3G23890/AT1G72250/AT5G67100/AT3G25100/AT2G06210/AT2G07690/AT2G17560/AT2G17620/AT2G18330/AT3G23740/AT3G15550/AT1G30970/AT1G44110/AT5G48600/AT4G29830/AT1G05950/AT1G05830/AT1G20410/AT4G26760…	87
GO:0008213	protein alkylation	87/3738	293/20876	4.79e-07	7.06e-05	4.71e-05	AT1G77720/AT2G01120/AT5G22010/AT5G22330/AT5G42400/AT3G16780/AT3G20050/AT3G20150/AT3G20260/AT4G02060/AT4G01730/AT5G63080/AT5G67320/AT5G46280/AT5G25590/AT5G08180/AT5G17690/AT5G17270/AT5G15610/AT5G09790/AT1G63020/AT3G23890/AT1G72250/AT5G67100/AT3G25100/AT2G06210/AT2G07690/AT2G17560/AT2G17620/AT2G18330/AT3G23740/AT3G15550/AT1G30970/AT1G44110/AT5G48600/AT4G29830/AT1G05950/AT1G05830/AT1G20410/AT4G26760…	87
GO:0018205	peptidyl-lysine modification	99/3738	348/20876	7.38e-07	9.97e-05	6.64e-05	AT1G77720/AT5G27700/AT2G01120/AT3G46450/AT5G22010/AT5G22330/AT5G42400/AT3G14980/AT3G16780/AT3G20050/AT3G20150/AT3G20260/AT4G02060/AT4G01730/AT4G02430/AT4G11160/AT5G67320/AT5G46280/AT5G25590/AT5G08180/AT5G17690/AT5G16720/AT5G15610/AT5G12430/AT5G12400/AT5G09790/AT1G63020/AT3G23890/AT1G72250/AT5G67100/AT2G31960/AT3G25100/AT2G06210/AT2G07690/AT2G17560/AT2G17620/AT2G18330/AT3G23740/AT3G15550/AT1G30970…	99
GO:0080135	regulation of cellular response to stress	107/3738	385/20876	9.2e-07	0.00010785	7.19e-05	AT1G22400/AT1G61660/AT3G28930/AT2G32680/AT3G49350/AT3G50000/AT5G15730/AT5G20990/AT3G14990/AT3G16785/AT3G18280/AT3G19370/AT3G19970/AT4G02380/AT4G04490/AT4G11260/AT4G04220/AT5G67340/AT5G67380/AT5G65870/AT5G24530/AT5G20720/AT5G09650/AT5G09420/AT1G69260/AT2G39660/AT2G30930/AT3G25070/AT1G13110/AT3G13050/AT3G15500/AT1G28380/AT1G42990/AT4G29810/AT1G05010/AT1G32060/AT4G33300/AT4G33430/AT4G35600/AT3G52800…	107
GO:0012501	programmed cell death	121/3738	448/20876	9.31e-07	0.00010785	7.19e-05	AT1G22400/AT1G61660/AT3G28910/AT3G28930/AT2G32680/AT3G49350/AT5G15730/AT5G20990/AT5G47910/AT5G44870/AT3G16785/AT3G18280/AT3G19370/AT3G19970/AT3G20210/AT4G02380/AT4G02640/AT4G04490/AT4G11260/AT4G04220/AT5G67340/AT5G65870/AT5G45250/AT5G24530/AT5G09650/AT5G09420/AT4G23130/AT1G69260/AT2G39660/AT2G30930/AT3G25070/AT1G13110/AT3G13050/AT3G15500/AT1G22740/AT1G28380/AT1G42990/AT4G29810/AT1G05010/AT1G32210…	121
GO:0010228	vegetative to reproductive phase transition of meristem	121/3738	449/20876	1.05e-06	0.00010802	7.2e-05	AT1G22770/AT1G18700/AT1G11870/AT3G60830/AT2G01520/AT3G46450/AT3G49600/AT5G14530/AT5G22250/AT5G22640/AT5G42400/AT3G20490/AT3G21060/AT4G02430/AT4G02440/AT4G02460/AT4G02560/AT4G04890/AT4G11160/AT5G61380/AT5G62640/AT5G64960/AT5G67380/AT3G49660/AT5G67270/AT5G42220/AT5G17690/AT5G17300/AT5G12430/AT5G12410/AT5G12400/AT5G03840/AT1G58030/AT1G76460/AT2G31970/AT2G31960/AT2G28290/AT3G25150/AT2G06510/AT1G25350…	121
GO:0010941	regulation of cell death	111/3738	404/20876	1.07e-06	0.00010802	7.2e-05	AT1G22400/AT1G61660/AT3G28930/AT2G32680/AT3G49350/AT5G15730/AT5G20990/AT5G47910/AT3G16785/AT3G18280/AT3G19370/AT3G19970/AT4G02380/AT4G04490/AT4G11260/AT4G04220/AT5G67340/AT5G65870/AT5G24530/AT5G48380/AT5G09650/AT5G09420/AT1G69260/AT2G39660/AT2G30930/AT3G25070/AT1G13110/AT3G13050/AT3G15500/AT1G28380/AT1G42990/AT4G29810/AT1G05010/AT1G32210/AT1G32060/AT4G33300/AT4G33430/AT4G35600/AT4G36480/AT3G52800…	111
GO:0043067	regulation of programmed cell death	109/3738	396/20876	1.21e-06	0.000115279	7.68e-05	AT1G22400/AT1G61660/AT3G28930/AT2G32680/AT3G49350/AT5G15730/AT5G20990/AT5G47910/AT3G16785/AT3G18280/AT3G19370/AT3G19970/AT4G02380/AT4G04490/AT4G11260/AT4G04220/AT5G67340/AT5G65870/AT5G24530/AT5G09650/AT5G09420/AT1G69260/AT2G39660/AT2G30930/AT3G25070/AT1G13110/AT3G13050/AT3G15500/AT1G28380/AT1G42990/AT4G29810/AT1G05010/AT1G32210/AT1G32060/AT4G33300/AT4G33430/AT4G35600/AT4G36480/AT3G52800/AT4G25030…	109
GO:0018193	peptidyl-amino acid modification	111/3738	409/20876	2.02e-06	0.00018181	0.000121132	AT1G77720/AT5G27700/AT2G01120/AT3G46450/AT5G22010/AT5G22330/AT5G42400/AT3G14980/AT3G16780/AT3G20050/AT3G20150/AT3G20260/AT4G02060/AT4G01730/AT4G02430/AT4G11160/AT5G63080/AT5G67320/AT5G46280/AT5G25590/AT5G08180/AT5G17690/AT5G16720/AT5G15610/AT5G12430/AT5G12400/AT5G09790/AT1G63020/AT3G23890/AT4G20360/AT1G72250/AT5G67100/AT2G31960/AT3G25100/AT3G25230/AT2G06210/AT2G07690/AT2G17560/AT2G17620/AT2G17720…	111
GO:0045088	regulation of innate immune response	113/3738	419/20876	2.27e-06	0.000185356	0.000123494	AT1G22400/AT1G61660/AT3G28930/AT2G32680/AT3G49350/AT5G15730/AT5G20990/AT5G22330/AT3G16785/AT3G18165/AT3G18280/AT3G19370/AT3G19970/AT4G02380/AT4G04490/AT4G11260/AT4G04220/AT5G67340/AT5G65870/AT5G45250/AT5G24530/AT5G09650/AT5G09420/AT1G69260/AT2G39660/AT2G30930/AT3G25070/AT1G13110/AT3G13050/AT3G15500/AT1G28380/AT1G42990/AT4G29810/AT1G05010/AT1G32060/AT4G33300/AT4G33430/AT4G35600/AT3G52800/AT4G25030…	113
GO:0006612	protein targeting to membrane	103/3738	374/20876	2.29e-06	0.000185356	0.000123494	AT1G22400/AT1G61660/AT3G28930/AT2G32680/AT3G49350/AT5G15730/AT5G20990/AT3G16785/AT3G18280/AT3G19370/AT3G19970/AT4G02380/AT4G04490/AT4G11260/AT4G04220/AT5G67340/AT5G65870/AT5G24530/AT5G09650/AT5G09420/AT5G03940/AT1G69260/AT2G39660/AT2G30930/AT1G13110/AT3G13050/AT3G15500/AT1G28380/AT1G42990/AT1G48900/AT4G29810/AT1G05010/AT1G32060/AT4G33300/AT4G33430/AT4G35600/AT3G52800/AT4G25030/AT4G33920/AT2G28660…	103
GO:0002682	regulation of immune system process	114/3738	424/20876	2.41e-06	0.00018575	0.000123757	AT1G22400/AT1G61660/AT3G28930/AT2G32680/AT3G49350/AT5G15730/AT5G20990/AT5G22330/AT3G16785/AT3G18165/AT3G18280/AT3G19370/AT3G19970/AT4G02380/AT4G04490/AT4G11260/AT4G04220/AT5G67340/AT5G65870/AT5G45250/AT5G24530/AT5G09650/AT5G09420/AT1G69260/AT2G39660/AT2G30930/AT3G25070/AT1G13110/AT3G13050/AT3G15500/AT1G28380/AT1G42990/AT4G29810/AT1G05010/AT1G32060/AT4G33300/AT4G33430/AT4G35600/AT3G52800/AT4G25030…	114
GO:0010363	regulation of plant-type hypersensitive response	102/3738	371/20876	2.77e-06	0.000195239	0.000130079	AT1G22400/AT1G61660/AT3G28930/AT2G32680/AT3G49350/AT5G15730/AT5G20990/AT3G16785/AT3G18280/AT3G19370/AT3G19970/AT4G02380/AT4G04490/AT4G11260/AT4G04220/AT5G67340/AT5G65870/AT5G24530/AT5G09650/AT5G09420/AT1G69260/AT2G39660/AT2G30930/AT3G25070/AT1G13110/AT3G13050/AT3G15500/AT1G28380/AT1G42990/AT4G29810/AT1G05010/AT1G32060/AT4G33300/AT4G33430/AT4G35600/AT3G52800/AT4G25030/AT4G33920/AT2G28660/AT3G27890…	102
GO:0050776	regulation of immune response	113/3738	421/20876	2.9e-06	0.000195239	0.000130079	AT1G22400/AT1G61660/AT3G28930/AT2G32680/AT3G49350/AT5G15730/AT5G20990/AT5G22330/AT3G16785/AT3G18165/AT3G18280/AT3G19370/AT3G19970/AT4G02380/AT4G04490/AT4G11260/AT4G04220/AT5G67340/AT5G65870/AT5G45250/AT5G24530/AT5G09650/AT5G09420/AT1G69260/AT2G39660/AT2G30930/AT3G25070/AT1G13110/AT3G13050/AT3G15500/AT1G28380/AT1G42990/AT4G29810/AT1G05010/AT1G32060/AT4G33300/AT4G33430/AT4G35600/AT3G52800/AT4G25030…	113
GO:0034968	histone lysine methylation	71/3738	236/20876	3.11e-06	0.000195239	0.000130079	AT1G77720/AT2G01120/AT5G22010/AT5G22330/AT5G42400/AT3G16780/AT3G20050/AT3G20150/AT3G20260/AT4G02060/AT4G01730/AT5G67320/AT5G46280/AT5G25590/AT5G08180/AT5G17690/AT5G15610/AT5G09790/AT1G63020/AT3G23890/AT1G72250/AT5G67100/AT3G25100/AT2G06210/AT2G07690/AT2G17560/AT2G17620/AT2G18330/AT3G23740/AT3G15550/AT1G30970/AT1G44110/AT5G48600/AT4G29830/AT1G05950/AT1G05830/AT1G20410/AT4G26760/AT4G33400/AT4G36180…	71
GO:0016569	covalent chromatin modification	110/3738	408/20876	3.13e-06	0.000195239	0.000130079	AT1G23000/AT1G77720/AT2G01120/AT5G22010/AT5G22330/AT4G26870/AT5G42400/AT3G43920/AT3G14980/AT3G16780/AT3G20010/AT3G20050/AT3G20150/AT3G20260/AT4G02060/AT4G01730/AT5G63080/AT5G67320/AT5G67270/AT5G46280/AT5G25590/AT5G08180/AT5G17690/AT5G17270/AT5G17160/AT5G15610/AT5G11780/AT5G09790/AT1G63020/AT3G23890/AT1G72250/AT5G67100/AT3G25100/AT2G06210/AT2G07690/AT2G17560/AT2G17620/AT2G17930/AT2G18330/AT3G23740…	110
GO:0033365	protein localization to organelle	127/3738	486/20876	3.23e-06	0.000195239	0.000130079	AT1G21610/AT1G11910/AT2G01600/AT2G01980/AT3G26410/AT3G49320/AT3G49490/AT3G49890/AT5G14520/AT5G15750/AT5G22000/AT5G22330/AT5G22640/AT5G22820/AT3G16270/AT3G16810/AT3G16857/AT3G19860/AT3G20000/AT3G20290/AT4G02195/AT4G02400/AT4G02510/AT4G04940/AT5G50920/AT5G62290/AT5G62600/AT5G62810/AT4G02350/AT5G08290/AT5G17270/AT5G15550/AT5G09420/AT5G03940/AT5G03840/AT1G58030/AT1G69200/AT2G39670/AT2G31970/AT2G31060…	127
GO:0072657	protein localization to membrane	103/3738	377/20876	3.37e-06	0.000195239	0.000130079	AT1G22400/AT1G61660/AT3G28930/AT2G32680/AT3G49350/AT5G15730/AT5G20990/AT3G16785/AT3G18280/AT3G19370/AT3G19970/AT4G02380/AT4G04490/AT4G11260/AT4G04220/AT5G67340/AT5G65870/AT5G24530/AT5G09650/AT5G09420/AT5G03940/AT1G69260/AT2G39660/AT2G30930/AT1G13110/AT3G13050/AT3G15500/AT1G28380/AT1G42990/AT1G48900/AT4G29810/AT1G05010/AT1G32060/AT4G33300/AT4G33430/AT4G35600/AT3G52800/AT4G25030/AT4G33920/AT2G28660…	103
GO:0090150	establishment of protein localization to membrane	103/3738	377/20876	3.37e-06	0.000195239	0.000130079	AT1G22400/AT1G61660/AT3G28930/AT2G32680/AT3G49350/AT5G15730/AT5G20990/AT3G16785/AT3G18280/AT3G19370/AT3G19970/AT4G02380/AT4G04490/AT4G11260/AT4G04220/AT5G67340/AT5G65870/AT5G24530/AT5G09650/AT5G09420/AT5G03940/AT1G69260/AT2G39660/AT2G30930/AT1G13110/AT3G13050/AT3G15500/AT1G28380/AT1G42990/AT1G48900/AT4G29810/AT1G05010/AT1G32060/AT4G33300/AT4G33430/AT4G35600/AT3G52800/AT4G25030/AT4G33920/AT2G28660…	103
GO:0009626	plant-type hypersensitive response	108/3738	400/20876	3.56e-06	0.000198649	0.000132351	AT1G22400/AT1G61660/AT3G28910/AT3G28930/AT2G32680/AT3G49350/AT5G15730/AT5G20990/AT5G44870/AT3G16785/AT3G18280/AT3G19370/AT3G19970/AT4G02380/AT4G02640/AT4G04490/AT4G11260/AT4G04220/AT5G67340/AT5G65870/AT5G45250/AT5G24530/AT5G09650/AT5G09420/AT1G69260/AT2G39660/AT2G30930/AT3G25070/AT1G13110/AT3G13050/AT3G15500/AT1G28380/AT1G42990/AT4G29810/AT1G05010/AT1G32060/AT4G33300/AT4G33430/AT4G35600/AT3G52800…	108
GO:0018022	peptidyl-lysine methylation	71/3738	237/20876	3.68e-06	0.000198649	0.000132351	AT1G77720/AT2G01120/AT5G22010/AT5G22330/AT5G42400/AT3G16780/AT3G20050/AT3G20150/AT3G20260/AT4G02060/AT4G01730/AT5G67320/AT5G46280/AT5G25590/AT5G08180/AT5G17690/AT5G15610/AT5G09790/AT1G63020/AT3G23890/AT1G72250/AT5G67100/AT3G25100/AT2G06210/AT2G07690/AT2G17560/AT2G17620/AT2G18330/AT3G23740/AT3G15550/AT1G30970/AT1G44110/AT5G48600/AT4G29830/AT1G05950/AT1G05830/AT1G20410/AT4G26760/AT4G33400/AT4G36180…	71
GO:0034050	host programmed cell death induced by symbiont	108/3738	401/20876	4.03e-06	0.000210715	0.00014039	AT1G22400/AT1G61660/AT3G28910/AT3G28930/AT2G32680/AT3G49350/AT5G15730/AT5G20990/AT5G44870/AT3G16785/AT3G18280/AT3G19370/AT3G19970/AT4G02380/AT4G02640/AT4G04490/AT4G11260/AT4G04220/AT5G67340/AT5G65870/AT5G45250/AT5G24530/AT5G09650/AT5G09420/AT1G69260/AT2G39660/AT2G30930/AT3G25070/AT1G13110/AT3G13050/AT3G15500/AT1G28380/AT1G42990/AT4G29810/AT1G05010/AT1G32060/AT4G33300/AT4G33430/AT4G35600/AT3G52800…	108
GO:0034976	response to endoplasmic reticulum stress	98/3738	357/20876	4.63e-06	0.000234497	0.000156235	AT1G22410/AT1G22400/AT1G11890/AT1G18390/AT2G32680/AT1G70770/AT3G44460/AT1G53540/AT3G49350/AT3G49370/AT3G49530/AT5G15730/AT5G20990/AT3G16785/AT3G17240/AT3G18820/AT1G67620/AT4G02380/AT4G02640/AT4G04500/AT4G04490/AT5G67340/AT5G24530/AT5G08300/AT5G09590/AT1G60970/AT1G72280/AT2G39650/AT3G25010/AT3G25230/AT2G17720/AT2G17740/AT2G17770/AT3G13050/AT3G15500/AT1G28380/AT1G42990/AT1G43700/AT4G29810/AT1G52600…	98
GO:0016570	histone modification	98/3738	358/20876	5.27e-06	0.000258783	0.000172415	AT1G23000/AT1G77720/AT2G01120/AT5G22010/AT5G22330/AT5G42400/AT3G14980/AT3G16780/AT3G20050/AT3G20150/AT3G20260/AT4G02060/AT4G01730/AT5G63080/AT5G67320/AT5G67270/AT5G46280/AT5G25590/AT5G08180/AT5G17690/AT5G17270/AT5G17160/AT5G15610/AT5G11780/AT5G09790/AT1G63020/AT3G23890/AT1G72250/AT5G67100/AT3G25100/AT2G06210/AT2G07690/AT2G17560/AT2G17620/AT2G18330/AT3G23740/AT3G15550/AT1G30970/AT1G44110/AT5G48600…	98
GO:0072594	establishment of protein localization to organelle	124/3738	477/20876	5.52e-06	0.000263348	0.000175457	AT1G21610/AT1G11910/AT2G01600/AT2G01980/AT3G26410/AT3G49320/AT3G49490/AT3G49890/AT5G14520/AT5G15750/AT5G22000/AT5G22330/AT5G22640/AT5G22820/AT3G16270/AT3G16810/AT3G16857/AT3G19860/AT3G20000/AT3G20290/AT4G02195/AT4G02400/AT4G02510/AT4G04940/AT5G50920/AT5G62290/AT5G62600/AT5G62810/AT4G02350/AT5G08290/AT5G17270/AT5G15550/AT5G09420/AT5G03940/AT5G03840/AT1G58030/AT1G69200/AT2G39670/AT2G31970/AT2G31060…	124
GO:0006302	double-strand break repair	38/3738	105/20876	6.29e-06	0.000291309	0.000194086	AT5G22750/AT5G47870/AT3G20475/AT3G20540/AT4G02390/AT4G02460/AT5G60040/AT5G16690/AT5G15610/AT1G04810/AT1G66740/AT5G67100/AT2G21800/AT2G31970/AT2G06510/AT3G15550/AT1G30480/AT4G29170/AT4G33925/AT5G20850/AT5G57450/AT2G40550/AT2G31320/AT1G63990/AT5G63540/AT5G64520/AT5G64630/AT4G31400/AT4G22970/AT3G27730/AT3G19210/AT3G02280/AT3G09660/AT4G17620/AT5G41150/AT1G03190/AT1G78650/AT1G78770	38
GO:0051052	regulation of DNA metabolic process	62/3738	203/20876	7.52e-06	0.000338443	0.00022549	AT3G14980/AT3G20150/AT3G20475/AT4G02070/AT4G02460/AT4G04670/AT4G11920/AT5G60040/AT5G46280/AT5G12410/AT5G09790/AT3G23890/AT1G69380/AT5G67100/AT2G21800/AT2G06510/AT2G07690/AT2G18290/AT3G23740/AT1G44110/AT1G47570/AT5G48600/AT4G26660/AT4G26760/AT4G33400/AT4G35520/AT4G39680/AT4G29170/AT5G01910/AT5G20850/AT2G40550/AT2G38810/AT2G36850/AT2G36480/AT2G36200/AT2G34780/AT2G32590/AT2G31320/AT2G31270/AT1G63990…	62
GO:0009259	ribonucleotide metabolic process	121/3738	467/20876	8.44e-06	0.000369917	0.000246459	AT1G11910/AT1G11840/AT2G01570/AT3G26370/AT3G27430/AT5G22650/AT1G28960/AT3G16780/AT3G17240/AT3G18190/AT5G47770/AT3G19820/AT3G20000/AT3G20050/AT3G20260/AT3G20330/AT4G02580/AT4G04640/AT4G12110/AT4G11150/AT4G04940/AT5G52920/AT5G67500/AT5G08300/AT5G20720/AT5G11770/AT1G63810/AT1G60710/AT1G60810/AT1G69200/AT3G23940/AT2G06510/AT2G17560/AT2G18040/AT2G18220/AT2G18250/AT2G18330/AT2G18450/AT1G23190/AT1G23280…	121
GO:0006275	regulation of DNA replication	45/3738	134/20876	9.17e-06	0.000391381	0.00026076	AT3G20150/AT4G02070/AT4G02460/AT4G11920/AT5G46280/AT5G09790/AT3G23890/AT1G69380/AT5G67100/AT2G21800/AT2G07690/AT2G18290/AT3G23740/AT1G44110/AT5G48600/AT4G26660/AT4G26760/AT4G33400/AT4G29170/AT5G01910/AT5G20850/AT2G40550/AT2G36200/AT2G34780/AT2G32590/AT2G31320/AT2G31270/AT2G39090/AT5G63920/AT5G63950/AT4G39630/AT4G34160/AT4G22970/AT4G22910/AT3G42660/AT3G14190/AT3G12280/AT1G06590/AT1G05440/AT1G03780…	45
GO:0000724	double-strand break repair via homologous recombination	27/3738	66/20876	1.04e-05	0.000419678	0.000279613	AT5G22750/AT5G47870/AT4G02460/AT5G16690/AT1G66740/AT5G67100/AT2G21800/AT2G06510/AT3G15550/AT1G30480/AT4G29170/AT4G33925/AT5G20850/AT5G57450/AT2G40550/AT2G31320/AT5G63540/AT5G64520/AT5G64630/AT4G31400/AT3G19210/AT3G02280/AT3G09660/AT5G41150/AT1G03190/AT1G78650/AT1G78770	27
GO:0000725	recombinational repair	27/3738	66/20876	1.04e-05	0.000419678	0.000279613	AT5G22750/AT5G47870/AT4G02460/AT5G16690/AT1G66740/AT5G67100/AT2G21800/AT2G06510/AT3G15550/AT1G30480/AT4G29170/AT4G33925/AT5G20850/AT5G57450/AT2G40550/AT2G31320/AT5G63540/AT5G64520/AT5G64630/AT4G31400/AT3G19210/AT3G02280/AT3G09660/AT5G41150/AT1G03190/AT1G78650/AT1G78770	27
GO:0017038	protein import	65/3738	218/20876	1.1e-05	0.000433721	0.000288969	AT1G21610/AT2G01980/AT3G49490/AT5G14520/AT5G22000/AT5G22330/AT5G22640/AT5G22820/AT3G16810/AT3G16857/AT3G19860/AT4G02400/AT4G04940/AT5G50920/AT5G62600/AT5G17270/AT5G15550/AT5G03940/AT1G58030/AT2G31970/AT2G15290/AT1G24310/AT1G05890/AT1G05790/AT1G56200/AT1G54370/AT4G33200/AT2G28800/AT1G79810/AT5G57360/AT5G54080/AT2G45500/AT2G41020/AT2G40430/AT2G37990/AT2G25970/AT1G63900/AT4G03320/AT4G10925/AT5G64500…	65
GO:0009260	ribonucleotide biosynthetic process	99/3738	369/20876	1.19e-05	0.000446768	0.000297661	AT1G11910/AT1G11840/AT2G01570/AT3G27430/AT5G22650/AT1G28960/AT3G16780/AT3G17240/AT3G18190/AT3G20000/AT3G20050/AT3G20330/AT4G04640/AT4G11150/AT4G04940/AT5G52920/AT5G67500/AT5G08300/AT5G20720/AT1G63810/AT1G60710/AT1G60810/AT1G69200/AT3G23940/AT2G06510/AT2G18040/AT2G18220/AT2G18250/AT2G18330/AT1G23190/AT1G23280/AT1G24310/AT1G53240/AT1G53310/AT4G29810/AT1G04410/AT1G05850/AT1G31817/AT1G30580/AT1G55900…	99
GO:0046390	ribose phosphate biosynthetic process	99/3738	369/20876	1.19e-05	0.000446768	0.000297661	AT1G11910/AT1G11840/AT2G01570/AT3G27430/AT5G22650/AT1G28960/AT3G16780/AT3G17240/AT3G18190/AT3G20000/AT3G20050/AT3G20330/AT4G04640/AT4G11150/AT4G04940/AT5G52920/AT5G67500/AT5G08300/AT5G20720/AT1G63810/AT1G60710/AT1G60810/AT1G69200/AT3G23940/AT2G06510/AT2G18040/AT2G18220/AT2G18250/AT2G18330/AT1G23190/AT1G23280/AT1G24310/AT1G53240/AT1G53310/AT4G29810/AT1G04410/AT1G05850/AT1G31817/AT1G30580/AT1G55900…	99
GO:0009108	coenzyme biosynthetic process	93/3738	343/20876	1.37e-05	0.000504668	0.000336238	AT1G21640/AT1G11910/AT1G11840/AT2G01570/AT3G27430/AT2G46740/AT5G20990/AT5G28840/AT1G28960/AT3G17240/AT3G18190/AT3G20160/AT3G21070/AT4G01900/AT4G04640/AT4G11150/AT5G52920/AT5G67500/AT5G08300/AT5G08280/AT5G20720/AT1G60710/AT1G60810/AT1G68890/AT2G27680/AT3G61530/AT1G65770/AT2G18040/AT2G18250/AT2G18950/AT1G23190/AT1G23360/AT1G53240/AT1G53310/AT4G29810/AT1G04410/AT1G05850/AT1G30580/AT1G30520/AT1G56190…	93
GO:0006310	DNA recombination	71/3738	247/20876	1.76e-05	0.000634262	0.00042258	AT3G49730/AT5G22010/AT5G22750/AT5G24630/AT5G47870/AT3G20475/AT4G02070/AT4G02460/AT4G04670/AT5G60040/AT5G16690/AT5G15610/AT5G12410/AT2G02660/AT1G66730/AT1G66740/AT3G23890/AT5G67100/AT2G21800/AT2G31970/AT2G06210/AT2G06510/AT3G15550/AT1G47570/AT5G48600/AT1G30480/AT4G26760/AT4G35520/AT4G36390/AT4G39680/AT4G25540/AT4G29170/AT4G33925/AT3G49830/AT3G54350/AT5G20850/AT5G57450/AT5G53770/AT2G41500/AT2G40550…	71
GO:0072528	pyrimidine-containing compound biosynthetic process	46/3738	142/20876	2.11e-05	0.000742455	0.000494665	AT1G22940/AT5G22650/AT3G14990/AT3G16780/AT3G17810/AT3G20000/AT3G20050/AT3G20330/AT4G04940/AT1G63810/AT1G69200/AT3G23940/AT2G06510/AT2G18220/AT2G18330/AT1G23280/AT1G24310/AT1G31817/AT1G55900/AT4G26780/AT3G49080/AT4G02930/AT2G40660/AT2G35040/AT2G34260/AT2G31240/AT1G59990/AT5G54770/AT4G32720/AT4G31210/AT3G57940/AT3G27190/AT3G23580/AT3G19120/AT3G12270/AT5G55280/AT3G10690/AT3G09720/AT3G18600/AT5G07090…	46
GO:0072527	pyrimidine-containing compound metabolic process	49/3738	155/20876	2.4e-05	0.000826932	0.000550948	AT1G22940/AT5G22650/AT3G14990/AT3G16780/AT3G17810/AT3G20000/AT3G20050/AT3G20330/AT4G04940/AT1G63810/AT1G69200/AT3G23940/AT2G06510/AT2G18220/AT2G18330/AT1G23280/AT1G24310/AT1G31817/AT1G55900/AT4G26780/AT3G49080/AT4G02930/AT2G40660/AT2G36310/AT2G35040/AT2G34260/AT2G31240/AT1G59990/AT5G54770/AT5G64370/AT4G32720/AT4G31210/AT2G19570/AT3G57940/AT3G27190/AT3G23580/AT3G19120/AT3G12270/AT5G55280/AT3G10690…	49
GO:0006260	DNA replication	83/3738	304/20876	2.96e-05	0.000998234	0.000665079	AT2G01120/AT3G50070/AT5G22220/AT5G22750/AT5G24630/AT3G20060/AT3G20150/AT3G20540/AT4G02070/AT4G02060/AT4G02460/AT4G11920/AT5G52910/AT5G46280/AT5G25380/AT5G16690/AT5G09790/AT1G66730/AT1G66750/AT3G23890/AT1G69380/AT5G67100/AT2G21790/AT2G21800/AT3G25100/AT2G06510/AT2G07690/AT2G17620/AT2G18290/AT3G23740/AT1G44110/AT1G47230/AT5G48600/AT2G19330/AT4G26660/AT4G26760/AT4G33400/AT4G36180/AT3G50630/AT4G24820…	83
GO:0072593	reactive oxygen species metabolic process	98/3738	374/20876	3.64e-05	0.00120367	0.000801953	AT1G11860/AT1G77760/AT2G01570/AT2G01980/AT3G28930/AT2G32680/AT3G46450/AT5G11920/AT5G47910/AT3G03450/AT3G19170/AT4G34890/AT4G02430/AT4G11160/AT4G11260/AT4G04950/AT5G50920/AT4G04220/AT5G67330/AT5G24530/AT5G20720/AT5G12430/AT5G12400/AT5G09650/AT4G36550/AT2G31960/AT2G30950/AT1G10500/AT1G23310/AT1G28380/AT1G43850/AT1G43800/AT1G43690/AT1G47260/AT1G48030/AT1G53210/AT4G29810/AT1G04400/AT1G05010/AT1G32060…	98
GO:0006974	cellular response to DNA damage stimulus	81/3738	300/20876	5.57e-05	0.0018064	0.00120352	AT3G50000/AT5G22010/AT5G22750/AT5G47870/AT3G20475/AT3G20540/AT4G02070/AT4G02390/AT4G02460/AT4G04670/AT5G60040/AT5G67380/AT5G16690/AT5G15610/AT5G12410/AT5G07220/AT2G14540/AT1G04810/AT1G66730/AT1G66740/AT1G68760/AT5G67100/AT2G21800/AT2G31970/AT2G06510/AT3G15620/AT3G15550/AT1G23260/AT1G47570/AT1G05900/AT1G30480/AT4G35520/AT4G39680/AT4G25540/AT4G29170/AT4G33925/AT5G26680/AT5G20850/AT5G57970/AT5G57450…	81
GO:0010564	regulation of cell cycle process	44/3738	139/20876	5.87e-05	0.0018662	0.00124337	AT1G22920/AT3G60830/AT3G49600/AT4G02460/AT4G02570/AT4G11920/AT5G60040/AT5G07290/AT1G69380/AT5G67100/AT2G07690/AT2G18290/AT1G44110/AT5G48600/AT4G26300/AT4G26760/AT4G33400/AT4G39680/AT5G01910/AT4G01560/AT2G36200/AT2G35630/AT2G34780/AT2G32590/AT2G31320/AT2G31270/AT1G16590/AT2G39090/AT4G39630/AT4G34160/AT4G31160/AT4G22970/AT4G22910/AT3G42660/AT3G27730/AT3G27670/AT3G25980/AT3G14190/AT3G12280/AT1G06590…	44
GO:0006261	DNA-dependent DNA replication	70/3738	252/20876	6.68e-05	0.00208285	0.00138771	AT3G50070/AT5G22220/AT5G22750/AT5G24630/AT3G20060/AT3G20150/AT3G20540/AT4G02070/AT4G02060/AT4G02460/AT4G11920/AT5G52910/AT5G46280/AT5G25380/AT5G16690/AT1G66750/AT3G23890/AT1G69380/AT5G67100/AT2G21790/AT2G21800/AT3G25100/AT2G07690/AT2G18290/AT3G23740/AT1G44110/AT1G47230/AT5G48600/AT2G19330/AT4G26660/AT4G26760/AT3G50630/AT4G24820/AT4G29170/AT3G54180/AT5G20850/AT2G40550/AT2G36200/AT2G34780/AT2G32590…	70
GO:0006270	DNA replication initiation	25/3738	65/20876	7.42e-05	0.00227017	0.00151252	AT3G20150/AT4G02070/AT4G02060/AT5G46280/AT3G23890/AT5G67100/AT2G07690/AT3G23740/AT1G44110/AT5G48600/AT4G26660/AT2G40550/AT2G36200/AT2G32590/AT2G31270/AT5G63920/AT5G63950/AT3G42660/AT3G09660/AT1G05440/AT1G03780/AT1G67320/AT1G76310/AT1G78650/AT1G78770	25
GO:0009698	phenylpropanoid metabolic process	54/3738	183/20876	7.93e-05	0.00238033	0.00158591	AT1G22410/AT4G00040/AT5G47770/AT3G19820/AT3G21230/AT3G21240/AT4G11180/AT5G60020/AT1G60710/AT1G76470/AT2G21730/AT1G30230/AT1G48850/AT1G05850/AT1G32100/AT1G30120/AT4G34050/AT4G33420/AT4G36220/AT4G25030/AT2G41740/AT3G53260/AT1G65870/AT5G54160/AT2G40890/AT2G39430/AT2G36830/AT2G36290/AT2G26170/AT1G63910/AT1G76490/AT5G63560/AT4G36360/AT4G34230/AT4G32150/AT4G23690/AT3G50740/AT3G27190/AT5G35360/AT3G23590…	54
GO:0009218	pyrimidine ribonucleotide metabolic process	42/3738	133/20876	9.08e-05	0.00262725	0.00175042	AT5G22650/AT3G16780/AT3G20000/AT3G20050/AT3G20330/AT4G04940/AT1G63810/AT1G69200/AT3G23940/AT2G06510/AT2G18220/AT2G18330/AT1G23280/AT1G24310/AT1G31817/AT1G55900/AT4G26780/AT3G49080/AT4G02930/AT2G40660/AT2G35040/AT2G34260/AT2G31240/AT1G59990/AT4G32720/AT4G31210/AT3G57940/AT3G27190/AT3G23580/AT3G19120/AT3G12270/AT5G55280/AT3G10690/AT3G09720/AT3G18600/AT5G07090/AT5G23880/AT2G39795/AT1G30240/AT3G27740…	42
GO:0009220	pyrimidine ribonucleotide biosynthetic process	42/3738	133/20876	9.08e-05	0.00262725	0.00175042	AT5G22650/AT3G16780/AT3G20000/AT3G20050/AT3G20330/AT4G04940/AT1G63810/AT1G69200/AT3G23940/AT2G06510/AT2G18220/AT2G18330/AT1G23280/AT1G24310/AT1G31817/AT1G55900/AT4G26780/AT3G49080/AT4G02930/AT2G40660/AT2G35040/AT2G34260/AT2G31240/AT1G59990/AT4G32720/AT4G31210/AT3G57940/AT3G27190/AT3G23580/AT3G19120/AT3G12270/AT5G55280/AT3G10690/AT3G09720/AT3G18600/AT5G07090/AT5G23880/AT2G39795/AT1G30240/AT3G27740…	42
GO:0034655	nucleobase-containing compound catabolic process	89/3738	341/20876	9.41e-05	0.00267687	0.00178348	AT1G22760/AT1G11910/AT1G11840/AT2G01570/AT3G27430/AT5G22250/AT5G28050/AT5G42540/AT3G16830/AT3G17240/AT3G18190/AT4G04880/AT4G11150/AT5G52920/AT5G67500/AT5G67320/AT5G42220/AT5G08300/AT5G20720/AT5G17690/AT5G12400/AT1G60710/AT2G18040/AT1G23190/AT1G53240/AT1G53310/AT4G29810/AT1G04410/AT1G05890/AT1G05850/AT1G05620/AT1G30580/AT1G30110/AT1G56190/AT4G26390/AT4G26970/AT4G33210/AT4G24680/AT4G29220/AT3G25840…	89
GO:0009553	embryo sac development	68/3738	246/20876	9.89e-05	0.00276465	0.00184196	AT2G01500/AT2G01120/AT3G43210/AT3G49730/AT3G49890/AT5G22000/AT5G22320/AT5G22330/AT5G22840/AT4G02460/AT5G59980/AT5G60040/AT5G62230/AT5G17270/AT5G15610/AT5G15570/AT5G12410/AT1G61140/AT1G69210/AT1G69380/AT2G31970/AT2G06510/AT4G34200/AT2G16570/AT2G18080/AT2G18330/AT1G05690/AT1G30480/AT1G55870/AT4G27010/AT3G62310/AT3G62210/AT5G38720/AT4G29170/AT3G54350/AT5G60410/AT5G53770/AT2G41500/AT2G41420/AT2G34780…	68
GO:0006305	DNA alkylation	54/3738	185/20876	0.000108695	0.00286519	0.00190895	AT1G77720/AT2G01120/AT3G43920/AT3G14980/AT3G17310/AT3G20010/AT3G20150/AT4G02060/AT4G02460/AT5G46280/AT5G25590/AT5G04290/AT1G63020/AT3G23890/AT1G72250/AT5G67100/AT2G21800/AT2G28290/AT3G25100/AT2G06210/AT2G07690/AT2G17620/AT3G23740/AT3G15550/AT1G44110/AT5G48600/AT4G33400/AT4G36180/AT4G29170/AT5G20850/AT5G57970/AT2G40550/AT2G39810/AT2G38810/AT2G36490/AT2G36200/AT2G32590/AT2G31320/AT1G80740/AT4G11130…	54
GO:0006306	DNA methylation	54/3738	185/20876	0.000108695	0.00286519	0.00190895	AT1G77720/AT2G01120/AT3G43920/AT3G14980/AT3G17310/AT3G20010/AT3G20150/AT4G02060/AT4G02460/AT5G46280/AT5G25590/AT5G04290/AT1G63020/AT3G23890/AT1G72250/AT5G67100/AT2G21800/AT2G28290/AT3G25100/AT2G06210/AT2G07690/AT2G17620/AT3G23740/AT3G15550/AT1G44110/AT5G48600/AT4G33400/AT4G36180/AT4G29170/AT5G20850/AT5G57970/AT2G40550/AT2G39810/AT2G38810/AT2G36490/AT2G36200/AT2G32590/AT2G31320/AT1G80740/AT4G11130…	54
GO:0006220	pyrimidine nucleotide metabolic process	42/3738	134/20876	0.000109588	0.00286519	0.00190895	AT5G22650/AT3G16780/AT3G20000/AT3G20050/AT3G20330/AT4G04940/AT1G63810/AT1G69200/AT3G23940/AT2G06510/AT2G18220/AT2G18330/AT1G23280/AT1G24310/AT1G31817/AT1G55900/AT4G26780/AT3G49080/AT4G02930/AT2G40660/AT2G35040/AT2G34260/AT2G31240/AT1G59990/AT4G32720/AT4G31210/AT3G57940/AT3G27190/AT3G23580/AT3G19120/AT3G12270/AT5G55280/AT3G10690/AT3G09720/AT3G18600/AT5G07090/AT5G23880/AT2G39795/AT1G30240/AT3G27740…	42
GO:0006221	pyrimidine nucleotide biosynthetic process	42/3738	134/20876	0.000109588	0.00286519	0.00190895	AT5G22650/AT3G16780/AT3G20000/AT3G20050/AT3G20330/AT4G04940/AT1G63810/AT1G69200/AT3G23940/AT2G06510/AT2G18220/AT2G18330/AT1G23280/AT1G24310/AT1G31817/AT1G55900/AT4G26780/AT3G49080/AT4G02930/AT2G40660/AT2G35040/AT2G34260/AT2G31240/AT1G59990/AT4G32720/AT4G31210/AT3G57940/AT3G27190/AT3G23580/AT3G19120/AT3G12270/AT5G55280/AT3G10690/AT3G09720/AT3G18600/AT5G07090/AT5G23880/AT2G39795/AT1G30240/AT3G27740…	42
GO:0048609	multicellular organismal reproductive process	101/3738	401/20876	0.000145308	0.00373879	0.00249099	AT3G60830/AT2G01570/AT2G01120/AT3G43210/AT3G49600/AT3G49730/AT3G49890/AT5G22320/AT5G22330/AT5G22650/AT5G22840/AT3G03450/AT3G20210/AT3G20490/AT4G02460/AT4G02570/AT4G02640/AT4G11920/AT5G52920/AT5G60040/AT5G67520/AT5G17270/AT5G15610/AT5G15570/AT5G12410/AT1G69210/AT1G69380/AT4G36540/AT2G31970/AT2G28290/AT5G66730/AT2G06510/AT1G25350/AT2G16570/AT2G17820/AT2G18290/AT2G18330/AT1G28300/AT1G47260/AT4G29860…	101
GO:0044728	DNA methylation or demethylation	54/3738	187/20876	0.000147704	0.00374107	0.00249251	AT1G77720/AT2G01120/AT3G43920/AT3G14980/AT3G17310/AT3G20010/AT3G20150/AT4G02060/AT4G02460/AT5G46280/AT5G25590/AT5G04290/AT1G63020/AT3G23890/AT1G72250/AT5G67100/AT2G21800/AT2G28290/AT3G25100/AT2G06210/AT2G07690/AT2G17620/AT3G23740/AT3G15550/AT1G44110/AT5G48600/AT4G33400/AT4G36180/AT4G29170/AT5G20850/AT5G57970/AT2G40550/AT2G39810/AT2G38810/AT2G36490/AT2G36200/AT2G32590/AT2G31320/AT1G80740/AT4G11130…	54
GO:0006281	DNA repair	69/3738	254/20876	0.000156246	0.00389652	0.00259608	AT3G50000/AT5G22750/AT5G47870/AT3G20475/AT3G20540/AT4G02070/AT4G02390/AT4G02460/AT5G60040/AT5G67380/AT5G16690/AT5G15610/AT5G07220/AT2G14540/AT1G04810/AT1G66730/AT1G66740/AT5G67100/AT2G21800/AT2G31970/AT2G06510/AT3G15620/AT3G15550/AT1G23260/AT1G05900/AT1G30480/AT4G35520/AT4G25540/AT4G29170/AT4G33925/AT5G26680/AT5G20850/AT5G57970/AT5G57450/AT5G56950/AT5G54090/AT2G40550/AT2G36490/AT2G36060/AT2G31320…	69
GO:0031348	negative regulation of defense response	74/3738	277/20876	0.000163048	0.00400455	0.00266805	AT3G28930/AT2G32680/AT3G49350/AT3G59660/AT5G20990/AT4G02410/AT3G16785/AT3G18830/AT4G02380/AT4G04490/AT4G11260/AT4G04220/AT5G67340/AT5G24530/AT5G48380/AT5G09650/AT3G25070/AT2G21120/AT3G15500/AT1G28380/AT1G42990/AT4G29810/AT1G05010/AT1G32060/AT4G33300/AT4G39640/AT4G25720/AT4G33910/AT3G27890/AT5G13190/AT5G60410/AT5G58670/AT2G40750/AT2G40270/AT2G36470/AT1G21250/AT1G66880/AT1G64060/AT3G57240/AT3G57260…	74
GO:0006304	DNA modification	54/3738	188/20876	0.000171633	0.00415249	0.00276662	AT1G77720/AT2G01120/AT3G43920/AT3G14980/AT3G17310/AT3G20010/AT3G20150/AT4G02060/AT4G02460/AT5G46280/AT5G25590/AT5G04290/AT1G63020/AT3G23890/AT1G72250/AT5G67100/AT2G21800/AT2G28290/AT3G25100/AT2G06210/AT2G07690/AT2G17620/AT3G23740/AT3G15550/AT1G44110/AT5G48600/AT4G33400/AT4G36180/AT4G29170/AT5G20850/AT5G57970/AT2G40550/AT2G39810/AT2G38810/AT2G36490/AT2G36200/AT2G32590/AT2G31320/AT1G80740/AT4G11130…	54
GO:0032504	multicellular organism reproduction	106/3738	427/20876	0.000183486	0.00437398	0.00291419	AT3G60830/AT2G01570/AT2G01120/AT3G43210/AT3G49600/AT3G49730/AT3G49890/AT5G22320/AT5G22330/AT5G22650/AT5G22840/AT3G03450/AT3G20210/AT3G20475/AT3G20490/AT4G02460/AT4G02570/AT4G02640/AT4G11920/AT5G52920/AT5G60040/AT5G67520/AT5G17270/AT5G15610/AT5G15570/AT5G12410/AT1G69210/AT1G69380/AT4G36540/AT2G31970/AT2G28290/AT5G66730/AT2G06510/AT1G25350/AT2G16570/AT2G17820/AT2G17950/AT2G18290/AT2G18330/AT1G28300…	106
GO:0046686	response to cadmium ion	115/3738	470/20876	0.000186719	0.00438155	0.00291923	AT1G11910/AT1G11860/AT1G11840/AT1G57720/AT2G01570/AT3G27430/AT2G01140/AT5G15650/AT4G26870/AT3G14990/AT3G17240/AT3G17820/AT3G18190/AT3G18780/AT3G19170/AT4G11150/AT5G52560/AT5G52920/AT1G76680/AT5G67500/AT5G65750/AT5G08300/AT5G20720/AT5G17330/AT5G15310/AT5G09650/AT5G09590/AT1G63770/AT1G60710/AT2G21790/AT3G25230/AT2G18040/AT1G30230/AT1G23190/AT1G36370/AT1G48000/AT1G48030/AT1G53240/AT1G53310/AT4G29810…	115
GO:0005982	starch metabolic process	64/3738	233/20876	0.000189209	0.00438155	0.00291923	AT1G22770/AT1G56500/AT2G01940/AT3G29185/AT2G01110/AT5G28500/AT3G16000/AT3G16250/AT3G16290/AT3G19820/AT3G20930/AT4G04640/AT4G04340/AT1G76450/AT4G36530/AT2G31040/AT3G18500/AT3G23920/AT3G21580/AT3G15570/AT1G23190/AT5G50160/AT1G43670/AT1G47260/AT1G05610/AT1G08990/AT1G56190/AT1G54350/AT4G33010/AT4G33330/AT4G33470/AT4G33500/AT4G24620/AT3G55250/AT4G32330/AT4G02280/AT2G41680/AT2G40840/AT2G37660/AT2G36390…	64
GO:0048585	negative regulation of response to stimulus	93/3738	367/20876	0.000207557	0.00473873	0.00315721	AT1G22920/AT2G01570/AT3G28930/AT2G32680/AT3G49350/AT3G59660/AT5G20990/AT5G25350/AT5G28210/AT4G02410/AT3G03450/AT3G16785/AT3G18830/AT3G19420/AT4G02380/AT4G04490/AT4G03960/AT4G11260/AT4G04220/AT5G62880/AT5G67340/AT5G24530/AT5G48380/AT5G09650/AT3G25070/AT2G21120/AT3G15500/AT1G28380/AT1G42990/AT4G29810/AT1G05000/AT1G05010/AT1G32060/AT4G33300/AT4G33360/AT4G39640/AT4G25720/AT4G33910/AT3G27890/AT5G10720…	93
GO:0071103	DNA conformation change	21/3738	54/20876	0.000228144	0.0051364	0.00342216	AT3G20010/AT4G02060/AT5G46280/AT3G23890/AT2G07690/AT2G17870/AT2G18050/AT3G15550/AT1G06760/AT5G55310/AT5G56950/AT1G63990/AT3G57060/AT5G63920/AT5G64630/AT4G31210/AT4G26110/AT5G55300/AT3G10690/AT3G18035/AT1G48620	21
GO:0010557	positive regulation of macromolecule biosynthetic process	116/3738	479/20876	0.000270736	0.00601183	0.00400542	AT1G21600/AT1G11870/AT2G01110/AT3G44460/AT5G22220/AT5G22260/AT5G22290/AT5G22650/AT5G24630/AT5G24660/AT5G28300/AT3G20910/AT4G02460/AT4G02640/AT4G04640/AT4G11920/AT3G08730/AT5G67320/AT5G08280/AT5G08160/AT5G20730/AT5G17270/AT5G12870/AT5G09410/AT5G07260/AT1G60970/AT1G69120/AT1G69200/AT1G69260/AT2G21800/AT2G30950/AT2G06210/AT2G06510/AT2G18950/AT1G27740/AT1G28300/AT1G04380/AT1G30480/AT4G26370/AT4G32980…	116
GO:0072521	purine-containing compound metabolic process	97/3738	390/20876	0.000312984	0.00685603	0.00456787	AT1G11910/AT1G11840/AT2G01570/AT3G26370/AT3G26410/AT3G27430/AT5G28050/AT1G28960/AT3G17240/AT3G18190/AT5G47770/AT3G19820/AT3G20260/AT3G20330/AT3G21110/AT4G34890/AT4G02580/AT4G04880/AT4G04640/AT4G12110/AT4G11150/AT4G04955/AT5G52920/AT5G67500/AT5G08300/AT5G20720/AT5G11770/AT1G60710/AT1G60810/AT2G16570/AT2G17560/AT2G18040/AT2G18250/AT2G18450/AT1G23190/AT1G28395/AT1G47290/AT1G53240/AT1G53310/AT4G29810…	97
GO:0042743	hydrogen peroxide metabolic process	85/3738	334/20876	0.000327169	0.0069919	0.00465839	AT1G11860/AT2G01570/AT3G28930/AT2G32680/AT3G46450/AT5G11920/AT5G47910/AT3G19170/AT4G02430/AT4G11160/AT4G11260/AT5G50920/AT4G04220/AT5G24530/AT5G12430/AT5G12400/AT5G09650/AT4G36550/AT2G31960/AT2G30950/AT1G10500/AT1G23310/AT1G28380/AT1G43850/AT1G43800/AT1G43690/AT1G48030/AT1G53210/AT4G29810/AT1G04400/AT1G05010/AT1G32060/AT4G33150/AT4G33240/AT2G28800/AT3G27890/AT4G32360/AT5G17420/AT5G60360/AT5G58670…	85
GO:0007276	gamete generation	57/3738	206/20876	0.000335878	0.0069919	0.00465839	AT2G01120/AT3G43210/AT3G49730/AT3G49890/AT5G22320/AT5G22330/AT5G22840/AT4G02460/AT4G11920/AT5G60040/AT5G67520/AT5G17270/AT5G15610/AT5G15570/AT5G12410/AT1G69210/AT1G69380/AT2G31970/AT2G06510/AT2G16570/AT2G18290/AT2G18330/AT1G30480/AT1G55870/AT4G27010/AT4G35560/AT3G62310/AT5G38720/AT4G29170/AT3G54350/AT5G53770/AT2G41500/AT2G34780/AT1G64110/AT1G76510/AT2G39090/AT4G31180/AT4G31120/AT4G28200/AT4G22910…	57
GO:0045893	positive regulation of transcription, DNA-templated	110/3738	453/20876	0.000345066	0.0069919	0.00465839	AT1G21600/AT1G11870/AT2G01110/AT3G44460/AT5G22220/AT5G22260/AT5G22290/AT5G22650/AT5G24630/AT5G24660/AT5G28300/AT3G20910/AT4G02460/AT4G02640/AT4G04640/AT5G67320/AT5G08280/AT5G20730/AT5G17270/AT5G12870/AT5G09410/AT5G07260/AT1G60970/AT1G69120/AT1G69200/AT1G69260/AT2G21800/AT2G30950/AT2G06210/AT2G06510/AT2G18950/AT1G27740/AT1G28300/AT1G04380/AT1G30480/AT4G26370/AT4G32980/AT4G33010/AT4G33400/AT4G33450…	110
GO:0051254	positive regulation of RNA metabolic process	110/3738	453/20876	0.000345066	0.0069919	0.00465839	AT1G21600/AT1G11870/AT2G01110/AT3G44460/AT5G22220/AT5G22260/AT5G22290/AT5G22650/AT5G24630/AT5G24660/AT5G28300/AT3G20910/AT4G02460/AT4G02640/AT4G04640/AT5G67320/AT5G08280/AT5G20730/AT5G17270/AT5G12870/AT5G09410/AT5G07260/AT1G60970/AT1G69120/AT1G69200/AT1G69260/AT2G21800/AT2G30950/AT2G06210/AT2G06510/AT2G18950/AT1G27740/AT1G28300/AT1G04380/AT1G30480/AT4G26370/AT4G32980/AT4G33010/AT4G33400/AT4G33450…	110
GO:1902680	positive regulation of RNA biosynthetic process	110/3738	453/20876	0.000345066	0.0069919	0.00465839	AT1G21600/AT1G11870/AT2G01110/AT3G44460/AT5G22220/AT5G22260/AT5G22290/AT5G22650/AT5G24630/AT5G24660/AT5G28300/AT3G20910/AT4G02460/AT4G02640/AT4G04640/AT5G67320/AT5G08280/AT5G20730/AT5G17270/AT5G12870/AT5G09410/AT5G07260/AT1G60970/AT1G69120/AT1G69200/AT1G69260/AT2G21800/AT2G30950/AT2G06210/AT2G06510/AT2G18950/AT1G27740/AT1G28300/AT1G04380/AT1G30480/AT4G26370/AT4G32980/AT4G33010/AT4G33400/AT4G33450…	110
GO:1903508	positive regulation of nucleic acid-templated transcription	110/3738	453/20876	0.000345066	0.0069919	0.00465839	AT1G21600/AT1G11870/AT2G01110/AT3G44460/AT5G22220/AT5G22260/AT5G22290/AT5G22650/AT5G24630/AT5G24660/AT5G28300/AT3G20910/AT4G02460/AT4G02640/AT4G04640/AT5G67320/AT5G08280/AT5G20730/AT5G17270/AT5G12870/AT5G09410/AT5G07260/AT1G60970/AT1G69120/AT1G69200/AT1G69260/AT2G21800/AT2G30950/AT2G06210/AT2G06510/AT2G18950/AT1G27740/AT1G28300/AT1G04380/AT1G30480/AT4G26370/AT4G32980/AT4G33010/AT4G33400/AT4G33450…	110
GO:0006073	cellular glucan metabolic process	95/3738	382/20876	0.000360004	0.00711666	0.00474151	AT1G22770/AT1G18690/AT5G65950/AT1G56500/AT2G01940/AT3G29185/AT2G01110/AT5G28500/AT3G16000/AT3G16250/AT3G16290/AT3G18780/AT3G19820/AT3G20930/AT4G02030/AT4G02500/AT4G04640/AT4G04340/AT5G12860/AT1G61580/AT5G57530/AT1G70230/AT1G76450/AT4G36530/AT2G31960/AT2G31040/AT3G18500/AT3G23920/AT1G30230/AT3G21580/AT3G15570/AT1G23190/AT5G50160/AT1G43670/AT1G47260/AT1G05850/AT1G05610/AT1G08990/AT1G56190/AT1G54350…	95
GO:0044042	glucan metabolic process	95/3738	382/20876	0.000360004	0.00711666	0.00474151	AT1G22770/AT1G18690/AT5G65950/AT1G56500/AT2G01940/AT3G29185/AT2G01110/AT5G28500/AT3G16000/AT3G16250/AT3G16290/AT3G18780/AT3G19820/AT3G20930/AT4G02030/AT4G02500/AT4G04640/AT4G04340/AT5G12860/AT1G61580/AT5G57530/AT1G70230/AT1G76450/AT4G36530/AT2G31960/AT2G31040/AT3G18500/AT3G23920/AT1G30230/AT3G21580/AT3G15570/AT1G23190/AT5G50160/AT1G43670/AT1G47260/AT1G05850/AT1G05610/AT1G08990/AT1G56190/AT1G54350…	95
GO:0009963	positive regulation of flavonoid biosynthetic process	33/3738	103/20876	0.000365361	0.00713554	0.00475409	AT1G61660/AT3G18280/AT3G19370/AT3G21230/AT3G21240/AT5G65870/AT1G60710/AT2G30930/AT1G13110/AT4G34050/AT4G33300/AT3G52800/AT2G28660/AT3G53260/AT5G13180/AT5G54160/AT2G40890/AT2G40270/AT2G36290/AT2G26170/AT1G66880/AT5G49660/AT5G63710/AT4G36500/AT4G34230/AT4G32150/AT3G19030/AT3G19010/AT5G53370/AT3G01860/AT5G47180/AT1G65960/AT1G76360	33
GO:0070647	protein modification by small protein conjugation or removal	77/3738	298/20876	0.000373144	0.00720079	0.00479756	AT1G22920/AT1G21410/AT3G60830/AT5G27700/AT3G46450/AT3G49600/AT3G20490/AT3G20630/AT4G02430/AT4G02460/AT4G11160/AT5G60040/AT3G47990/AT5G67320/AT5G17270/AT5G16720/AT5G12430/AT5G12410/AT5G12400/AT5G07270/AT2G31970/AT2G31960/AT2G28290/AT2G06210/AT2G06510/AT1G25350/AT1G43690/AT1G06770/AT1G55860/AT4G26740/AT4G26840/AT4G33150/AT4G33240/AT4G33400/AT4G33650/AT4G39680/AT4G24940/AT1G79810/AT5G17420/AT5G60410…	77
GO:0016052	carbohydrate catabolic process	85/3738	336/20876	0.000401616	0.00765906	0.00510289	AT1G22840/AT1G11910/AT1G11840/AT2G01570/AT3G27430/AT2G01140/AT1G70770/AT3G16000/AT3G17240/AT3G18190/AT3G19820/AT4G11150/AT5G52920/AT5G67500/AT5G08300/AT5G20720/AT1G60710/AT3G23920/AT2G16510/AT2G18040/AT3G15640/AT1G23190/AT1G43670/AT1G53240/AT1G53310/AT4G29810/AT1G04410/AT1G05850/AT1G30580/AT1G56190/AT4G26390/AT4G26970/AT4G33530/AT5G16510/AT4G24620/AT4G29220/AT3G27890/AT3G54320/AT5G60360/AT2G41430…	85
GO:0016999	antibiotic metabolic process	113/3738	470/20876	0.000430743	0.008119	0.00540933	AT1G11860/AT2G01570/AT3G28930/AT2G32680/AT3G46450/AT3G49350/AT3G59660/AT5G11920/AT5G22000/AT5G47910/AT3G14940/AT3G19170/AT4G02430/AT4G02530/AT4G04500/AT4G04490/AT4G11160/AT4G11260/AT5G50920/AT4G04220/AT5G67340/AT5G24530/AT5G08280/AT5G48380/AT5G12430/AT5G12400/AT5G09650/AT1G68750/AT4G36550/AT2G31960/AT2G30950/AT1G10500/AT1G23310/AT1G28380/AT1G43850/AT1G43800/AT1G43690/AT1G48030/AT1G53210/AT1G53310…	113
GO:0042180	cellular ketone metabolic process	50/3738	177/20876	0.000448463	0.00835585	0.00556713	AT1G11840/AT3G20160/AT3G20480/AT4G01870/AT4G01900/AT4G12130/AT5G65750/AT5G08280/AT5G17560/AT5G09590/AT5G03905/AT1G63770/AT1G63030/AT1G68890/AT1G69040/AT1G65770/AT3G24200/AT1G23360/AT1G28380/AT1G05850/AT1G30520/AT1G30110/AT1G53580/AT4G32980/AT4G33580/AT4G25730/AT5G60410/AT5G58550/AT2G39290/AT2G38040/AT2G34630/AT2G31350/AT1G63970/AT4G23660/AT3G47450/AT3G19440/AT3G10370/AT3G03710/AT3G10850/AT5G10160…	50
GO:0010256	endomembrane system organization	54/3738	195/20876	0.000463763	0.00854273	0.00569164	AT1G11910/AT2G01570/AT3G16240/AT3G16850/AT1G48760/AT3G18780/AT3G18820/AT5G47770/AT1G51690/AT4G01900/AT4G02195/AT4G12110/AT4G11150/AT5G08290/AT1G63010/AT1G64090/AT2G16510/AT2G18040/AT3G23810/AT3G13530/AT1G53210/AT1G53240/AT1G53310/AT4G29810/AT1G04410/AT1G05850/AT4G32530/AT4G33240/AT4G33640/AT4G32640/AT3G27890/AT5G60360/AT2G41430/AT2G36830/AT1G76490/AT4G08685/AT5G49720/AT5G63510/AT4G34180/AT3G42050…	54
GO:0010628	positive regulation of gene expression	114/3738	476/20876	0.000475335	0.0086575	0.0057681	AT1G21600/AT1G11870/AT2G01110/AT3G44460/AT5G22220/AT5G22260/AT5G22290/AT5G22650/AT5G24630/AT5G24660/AT5G28300/AT3G20910/AT4G02460/AT4G02640/AT4G04640/AT3G08730/AT5G67320/AT5G08280/AT5G08160/AT5G20730/AT5G17270/AT5G12870/AT5G09410/AT5G07260/AT1G60970/AT1G69120/AT1G69200/AT1G69260/AT2G21800/AT2G30950/AT2G06210/AT2G06510/AT2G18950/AT1G27740/AT1G28300/AT1G04380/AT1G30480/AT4G26370/AT4G32980/AT4G33010…	114
GO:0031328	positive regulation of cellular biosynthetic process	116/3738	486/20876	0.000488569	0.00879968	0.00586283	AT1G21600/AT1G11870/AT2G01110/AT3G44460/AT5G22220/AT5G22260/AT5G22290/AT5G22650/AT5G24630/AT5G24660/AT5G28300/AT3G20910/AT3G21200/AT4G02460/AT4G02640/AT4G04640/AT4G11920/AT3G08730/AT5G67320/AT5G08280/AT5G08160/AT5G20730/AT5G17270/AT5G12870/AT5G09410/AT5G07260/AT1G60970/AT1G69120/AT1G69200/AT1G69260/AT2G21800/AT2G30950/AT2G06210/AT2G06510/AT2G18950/AT1G27740/AT1G28300/AT1G04380/AT1G30480/AT4G26370…	116
GO:0051173	positive regulation of nitrogen compound metabolic process	118/3738	496/20876	0.000501285	0.00892949	0.00594932	AT1G21600/AT1G11870/AT2G01110/AT3G44460/AT5G22220/AT5G22260/AT5G22290/AT5G22650/AT5G24630/AT5G24660/AT5G28300/AT3G20910/AT3G21200/AT4G02460/AT4G02640/AT4G04640/AT4G11920/AT3G08730/AT5G67320/AT5G08280/AT5G08160/AT5G20730/AT5G17270/AT5G12870/AT5G09410/AT5G07260/AT1G60970/AT1G69120/AT1G69200/AT1G69260/AT2G21800/AT2G30950/AT2G06210/AT2G06510/AT2G18950/AT1G27740/AT1G28300/AT1G04380/AT1G30480/AT4G26370…	118
GO:0009561	megagametogenesis	52/3738	187/20876	0.000525352	0.00925648	0.00616718	AT2G01500/AT2G01120/AT3G43210/AT3G49730/AT3G49890/AT5G22000/AT5G22320/AT5G22330/AT5G22840/AT4G02460/AT5G60040/AT5G17270/AT5G15610/AT5G15570/AT5G12410/AT1G69210/AT1G69380/AT2G31970/AT2G06510/AT4G34200/AT2G16570/AT2G18080/AT2G18330/AT1G30480/AT1G55870/AT4G27010/AT3G62310/AT3G62210/AT5G38720/AT4G29170/AT3G54350/AT5G53770/AT2G41500/AT2G34780/AT2G34260/AT5G42020/AT1G76510/AT4G32720/AT4G31180/AT4G31120…	52
GO:0009560	embryo sac egg cell differentiation	41/3738	139/20876	0.000545335	0.00944005	0.00628948	AT2G01120/AT3G49730/AT3G49890/AT5G22320/AT5G22330/AT5G22840/AT4G02460/AT5G60040/AT5G17270/AT5G15610/AT5G15570/AT5G12410/AT1G69210/AT1G69380/AT2G31970/AT2G06510/AT2G16570/AT2G18330/AT1G30480/AT1G55870/AT4G27010/AT3G62310/AT5G38720/AT4G29170/AT3G54350/AT5G53770/AT2G41500/AT2G34780/AT1G76510/AT4G31180/AT4G31120/AT4G28200/AT3G12270/AT3G04710/AT5G19300/AT5G13680/AT1G48580/AT1G07620/AT1G03860/AT1G03830…	41
GO:0034660	ncRNA metabolic process	89/3738	358/20876	0.000548119	0.00944005	0.00628948	AT1G21600/AT1G11870/AT1G56500/AT3G26410/AT5G27700/AT2G01110/AT5G14520/AT5G22800/AT5G28060/AT4G26870/AT5G42540/AT3G16000/AT3G16260/AT3G20000/AT3G21055/AT4G02400/AT4G02530/AT4G04670/AT4G04640/AT5G50920/AT5G59980/AT5G64050/AT5G08280/AT5G17170/AT5G15550/AT1G63780/AT3G11710/AT1G68720/AT1G69200/AT1G76450/AT2G39670/AT2G30950/AT2G27680/AT1G25350/AT2G17560/AT4G18930/AT3G13490/AT1G36310/AT1G43860/AT1G32060…	89
GO:0009751	response to salicylic acid	113/3738	473/20876	0.000553242	0.00944005	0.00628948	AT1G22400/AT2G01570/AT3G28910/AT3G28930/AT2G32680/AT3G49350/AT5G11920/AT5G20990/AT4G02410/AT3G03450/AT3G16785/AT3G19970/AT3G20470/AT4G02380/AT4G04490/AT4G11260/AT4G04220/AT1G76680/AT5G61420/AT5G67340/AT5G67480/AT5G65790/AT5G24530/AT5G17300/AT5G48380/AT5G15310/AT5G12870/AT5G10280/AT5G09650/AT4G16890/AT4G23130/AT1G69260/AT4G36550/AT2G39660/AT2G21120/AT3G13050/AT3G15500/AT1G28380/AT1G42990/AT1G43800…	113
GO:0009862	systemic acquired resistance, salicylic acid mediated signaling pathway	66/3738	251/20876	0.00056849	0.00959919	0.00639551	AT3G28930/AT2G32680/AT5G11920/AT5G20990/AT4G02410/AT3G16785/AT4G02380/AT4G04490/AT4G11260/AT4G04220/AT5G67340/AT5G24530/AT5G09650/AT4G16890/AT4G36550/AT2G21120/AT3G15500/AT1G28380/AT1G42990/AT1G43800/AT4G29810/AT1G05010/AT1G32060/AT4G33680/AT4G39640/AT3G27890/AT5G58670/AT2G40750/AT2G40270/AT2G36470/AT1G21250/AT1G66880/AT1G64060/AT3G57240/AT3G57260/AT4G00550/AT4G11890/AT4G09650/AT4G08180/AT5G60900…	66
GO:0006733	oxidoreduction coenzyme metabolic process	103/3738	426/20876	0.000612393	0.0102339	0.0068184	AT1G21640/AT1G11910/AT1G11840/AT2G01570/AT3G27430/AT2G01140/AT1G70770/AT3G16000/AT3G16250/AT3G17240/AT3G18190/AT3G20160/AT3G21070/AT4G01900/AT4G02530/AT4G04640/AT4G11150/AT5G52920/AT5G67500/AT5G08300/AT5G08280/AT5G20720/AT5G17170/AT1G60710/AT1G70760/AT1G76450/AT2G30950/AT2G27680/AT2G18040/AT2G18950/AT1G23190/AT1G53240/AT1G53310/AT4G29810/AT1G04410/AT1G05850/AT1G32070/AT1G32060/AT1G30580/AT1G56190…	103
GO:0009627	systemic acquired resistance	107/3738	446/20876	0.000652323	0.01079	0.00718886	AT1G22410/AT3G26210/AT3G28930/AT2G32680/AT3G49350/AT3G59660/AT5G11920/AT5G20990/AT5G22000/AT4G02410/AT3G16785/AT3G17240/AT4G02380/AT4G04500/AT4G04490/AT4G11260/AT4G04220/AT5G67340/AT5G24530/AT5G08300/AT5G48380/AT5G09650/AT4G16890/AT4G36550/AT3G25010/AT2G21120/AT2G17720/AT2G17740/AT3G15500/AT1G28380/AT1G42990/AT1G43800/AT4G29810/AT1G05010/AT1G32130/AT1G32060/AT1G52600/AT1G56200/AT1G54320/AT4G33360…	107
GO:0045935	positive regulation of nucleobase-containing compound metabolic process	111/3738	466/20876	0.000689196	0.0110752	0.00737888	AT1G21600/AT1G11870/AT2G01110/AT3G44460/AT5G22220/AT5G22260/AT5G22290/AT5G22650/AT5G24630/AT5G24660/AT5G28300/AT3G20910/AT4G02460/AT4G02640/AT4G04640/AT4G11920/AT5G67320/AT5G08280/AT5G20730/AT5G17270/AT5G12870/AT5G09410/AT5G07260/AT1G60970/AT1G69120/AT1G69200/AT1G69260/AT2G21800/AT2G30950/AT2G06210/AT2G06510/AT2G18950/AT1G27740/AT1G28300/AT1G04380/AT1G30480/AT4G26370/AT4G32980/AT4G33010/AT4G33400…	111
GO:0065002	intracellular protein transmembrane transport	36/3738	119/20876	0.000690062	0.0110752	0.00737888	AT1G21610/AT2G01980/AT3G49490/AT5G22000/AT5G22640/AT5G22820/AT3G16857/AT3G19860/AT5G50920/AT5G03940/AT1G58030/AT2G15290/AT1G05890/AT1G05790/AT1G56200/AT1G54370/AT2G28800/AT1G79810/AT5G57360/AT5G54080/AT2G45500/AT2G41020/AT1G63900/AT4G03320/AT4G10925/AT5G64500/AT4G31410/AT3G13810/AT5G55500/AT5G53440/AT5G53220/AT5G52440/AT5G20350/AT1G05840/AT1G04790/AT1G77480	36
GO:0071806	protein transmembrane transport	36/3738	119/20876	0.000690062	0.0110752	0.00737888	AT1G21610/AT2G01980/AT3G49490/AT5G22000/AT5G22640/AT5G22820/AT3G16857/AT3G19860/AT5G50920/AT5G03940/AT1G58030/AT2G15290/AT1G05890/AT1G05790/AT1G56200/AT1G54370/AT2G28800/AT1G79810/AT5G57360/AT5G54080/AT2G45500/AT2G41020/AT1G63900/AT4G03320/AT4G10925/AT5G64500/AT4G31410/AT3G13810/AT5G55500/AT5G53440/AT5G53220/AT5G52440/AT5G20350/AT1G05840/AT1G04790/AT1G77480	36
GO:0006090	pyruvate metabolic process	101/3738	418/20876	0.000703748	0.0111841	0.00745145	AT1G11910/AT1G11840/AT1G56500/AT2G01570/AT3G27430/AT3G29185/AT3G16000/AT3G16250/AT3G17240/AT3G18190/AT4G01900/AT4G02530/AT4G04640/AT4G11150/AT5G52920/AT5G67500/AT5G08300/AT5G08280/AT5G20720/AT5G17230/AT5G03940/AT1G60710/AT2G27680/AT2G18040/AT2G18950/AT3G15850/AT3G15520/AT1G23190/AT1G53240/AT1G53310/AT4G29810/AT1G04410/AT1G04420/AT1G05850/AT1G32200/AT1G30580/AT1G56190/AT4G34090/AT4G26390/AT4G26970…	101
GO:0000165	MAPK cascade	59/3738	221/20876	0.000721445	0.0112448	0.00749193	AT3G28930/AT2G32680/AT5G20990/AT5G22250/AT5G28210/AT3G16785/AT3G19420/AT4G02380/AT4G04490/AT4G03960/AT4G11260/AT4G04220/AT5G67340/AT5G24530/AT5G09650/AT3G15500/AT1G28380/AT1G42990/AT4G29810/AT1G05000/AT1G05010/AT1G32060/AT3G27890/AT5G58670/AT2G40750/AT2G36470/AT1G21250/AT1G66880/AT1G64060/AT3G57240/AT3G57260/AT4G00550/AT4G11890/AT4G09650/AT4G08180/AT5G60900/AT5G63780/AT5G60970/AT4G39030/AT4G32260…	59
GO:0023014	signal transduction by protein phosphorylation	59/3738	221/20876	0.000721445	0.0112448	0.00749193	AT3G28930/AT2G32680/AT5G20990/AT5G22250/AT5G28210/AT3G16785/AT3G19420/AT4G02380/AT4G04490/AT4G03960/AT4G11260/AT4G04220/AT5G67340/AT5G24530/AT5G09650/AT3G15500/AT1G28380/AT1G42990/AT4G29810/AT1G05000/AT1G05010/AT1G32060/AT3G27890/AT5G58670/AT2G40750/AT2G36470/AT1G21250/AT1G66880/AT1G64060/AT3G57240/AT3G57260/AT4G00550/AT4G11890/AT4G09650/AT4G08180/AT5G60900/AT5G63780/AT5G60970/AT4G39030/AT4G32260…	59
GO:0009640	photomorphogenesis	62/3738	235/20876	0.000747141	0.0115344	0.00768488	AT1G22920/AT3G60830/AT3G49600/AT5G22330/AT3G20050/AT3G20490/AT3G21150/AT4G02440/AT4G02460/AT5G62290/AT5G67320/AT5G17270/AT5G12410/AT3G11710/AT2G31970/AT2G28290/AT2G06210/AT2G06510/AT1G25350/AT1G55900/AT4G26740/AT4G32980/AT4G33400/AT4G33650/AT4G24820/AT1G79810/AT4G01560/AT2G45490/AT2G41500/AT2G40660/AT2G39810/AT2G37990/AT2G36270/AT2G34780/AT2G27300/AT4G11110/AT4G08920/AT2G39090/AT4G32720/AT4G31160…	62
GO:0006497	protein lipidation	45/3738	159/20876	0.000804267	0.0120715	0.00804267	AT3G44480/AT3G49350/AT3G49370/AT5G22060/AT4G02570/AT4G04490/AT5G63080/AT5G67340/AT5G17250/AT5G17060/AT5G12860/AT1G69250/AT3G25230/AT2G15310/AT1G48850/AT1G32340/AT4G33400/AT3G62360/AT5G17770/AT5G57020/AT2G39840/AT2G34980/AT2G34250/AT3G57170/AT1G80070/AT3G45100/AT5G61560/AT5G05010/AT4G31170/AT4G23650/AT3G19240/AT3G11840/AT5G55500/AT5G54310/AT5G21170/AT5G36210/AT5G39400/AT1G25490/AT1G09970/AT1G07630…	45
GO:0042157	lipoprotein metabolic process	45/3738	159/20876	0.000804267	0.0120715	0.00804267	AT3G44480/AT3G49350/AT3G49370/AT5G22060/AT4G02570/AT4G04490/AT5G63080/AT5G67340/AT5G17250/AT5G17060/AT5G12860/AT1G69250/AT3G25230/AT2G15310/AT1G48850/AT1G32340/AT4G33400/AT3G62360/AT5G17770/AT5G57020/AT2G39840/AT2G34980/AT2G34250/AT3G57170/AT1G80070/AT3G45100/AT5G61560/AT5G05010/AT4G31170/AT4G23650/AT3G19240/AT3G11840/AT5G55500/AT5G54310/AT5G21170/AT5G36210/AT5G39400/AT1G25490/AT1G09970/AT1G07630…	45
GO:0042158	lipoprotein biosynthetic process	45/3738	159/20876	0.000804267	0.0120715	0.00804267	AT3G44480/AT3G49350/AT3G49370/AT5G22060/AT4G02570/AT4G04490/AT5G63080/AT5G67340/AT5G17250/AT5G17060/AT5G12860/AT1G69250/AT3G25230/AT2G15310/AT1G48850/AT1G32340/AT4G33400/AT3G62360/AT5G17770/AT5G57020/AT2G39840/AT2G34980/AT2G34250/AT3G57170/AT1G80070/AT3G45100/AT5G61560/AT5G05010/AT4G31170/AT4G23650/AT3G19240/AT3G11840/AT5G55500/AT5G54310/AT5G21170/AT5G36210/AT5G39400/AT1G25490/AT1G09970/AT1G07630…	45
GO:0007292	female gamete generation	42/3738	146/20876	0.000825537	0.012277	0.00817963	AT2G01120/AT3G49730/AT3G49890/AT5G22320/AT5G22330/AT5G22840/AT4G02460/AT5G60040/AT5G17270/AT5G15610/AT5G15570/AT5G12410/AT1G69210/AT1G69380/AT2G31970/AT2G06510/AT2G16570/AT2G18330/AT1G30480/AT1G55870/AT4G27010/AT3G62310/AT5G38720/AT4G29170/AT3G54350/AT5G53770/AT2G41500/AT2G34780/AT1G76510/AT4G31180/AT4G31120/AT4G28200/AT3G12270/AT3G04710/AT3G09660/AT5G19300/AT5G13680/AT1G48580/AT1G07620/AT1G03860…	42
GO:0006631	fatty acid metabolic process	102/3738	425/20876	0.000847805	0.0124936	0.0083239	AT1G21610/AT3G27430/AT3G28910/AT3G43720/AT3G49490/AT5G22000/AT5G22820/AT3G03450/AT3G03480/AT3G16857/AT3G19860/AT3G21090/AT4G01900/AT4G02530/AT4G04640/AT5G52920/AT1G76680/AT5G17230/AT1G58030/AT1G04810/AT4G20360/AT2G27680/AT3G25110/AT3G15870/AT2G18950/AT3G15850/AT1G23380/AT1G36160/AT1G43800/AT1G06310/AT1G05890/AT1G05790/AT1G32200/AT1G30120/AT1G53520/AT1G56200/AT1G54370/AT5G55310/AT4G26740/AT4G32980…	102
GO:0072523	purine-containing compound catabolic process	7/3738	11/20876	0.000984828	0.014309	0.00953345	AT5G28050/AT4G34890/AT4G04880/AT4G04955/AT1G05620/AT2G36310/AT5G18860	7
GO:0046700	heterocycle catabolic process	115/3738	490/20876	0.000988654	0.014309	0.00953345	AT1G22760/AT1G11910/AT1G11840/AT2G01570/AT3G27430/AT5G22250/AT5G28050/AT5G42540/AT3G16830/AT3G17240/AT3G17810/AT3G18190/AT3G19553/AT4G34890/AT4G04880/AT4G11960/AT4G11150/AT4G04955/AT5G52920/AT5G67500/AT5G67320/AT5G42220/AT5G08300/AT5G20720/AT5G17690/AT5G12400/AT1G60710/AT1G68830/AT2G18040/AT1G13110/AT1G23190/AT1G53240/AT1G53310/AT4G29810/AT1G04410/AT1G05890/AT1G05850/AT1G05620/AT1G30580/AT1G30110…	115
GO:0051567	histone H3-K9 methylation	50/3738	183/20876	0.00101852	0.0144827	0.00964916	AT1G77720/AT2G01120/AT5G22010/AT3G16780/AT3G20150/AT4G02060/AT4G01730/AT5G67320/AT5G46280/AT5G25590/AT5G17690/AT1G63020/AT3G23890/AT1G72250/AT5G67100/AT3G25100/AT2G06210/AT2G07690/AT2G17560/AT2G17620/AT3G23740/AT3G15550/AT1G44110/AT5G48600/AT1G05950/AT4G33400/AT4G36180/AT3G54230/AT2G45490/AT2G40550/AT2G36200/AT2G35630/AT2G32590/AT2G31320/AT2G31270/AT5G63920/AT4G39630/AT4G32830/AT4G22970/AT3G42660…	50
GO:0061647	histone H3-K9 modification	50/3738	183/20876	0.00101852	0.0144827	0.00964916	AT1G77720/AT2G01120/AT5G22010/AT3G16780/AT3G20150/AT4G02060/AT4G01730/AT5G67320/AT5G46280/AT5G25590/AT5G17690/AT1G63020/AT3G23890/AT1G72250/AT5G67100/AT3G25100/AT2G06210/AT2G07690/AT2G17560/AT2G17620/AT3G23740/AT3G15550/AT1G44110/AT5G48600/AT1G05950/AT4G33400/AT4G36180/AT3G54230/AT2G45490/AT2G40550/AT2G36200/AT2G35630/AT2G32590/AT2G31320/AT2G31270/AT5G63920/AT4G39630/AT4G32830/AT4G22970/AT3G42660…	50
GO:0055114	oxidation-reduction process	98/3738	408/20876	0.00102831	0.0144947	0.00965716	AT1G21610/AT1G56500/AT2G01590/AT3G27430/AT2G25710/AT2G46740/AT3G44730/AT3G49490/AT5G22000/AT5G22820/AT3G14940/AT3G16250/AT3G16857/AT3G17240/AT3G19860/AT3G21200/AT4G02580/AT4G04640/AT4G04610/AT4G12110/AT4G11960/AT5G67500/AT5G11770/AT1G58030/AT1G04810/AT1G68750/AT1G70760/AT2G30950/AT3G22360/AT2G18450/AT3G15850/AT3G15840/AT1G53310/AT1G06310/AT1G05890/AT1G05790/AT1G32350/AT1G32060/AT1G53580/AT1G56200…	98
GO:0022412	cellular process involved in reproduction in multicellular organism	51/3738	188/20876	0.00108561	0.0151704	0.0101074	AT2G01120/AT3G43210/AT3G49730/AT3G49890/AT5G22320/AT5G22330/AT5G22840/AT4G02460/AT5G60040/AT5G17270/AT5G15610/AT5G15570/AT5G12410/AT1G69210/AT1G69380/AT2G31970/AT2G06510/AT2G16570/AT2G17950/AT2G18330/AT1G30480/AT1G55870/AT4G27010/AT4G35560/AT3G62310/AT5G38720/AT4G29170/AT3G54350/AT5G53770/AT2G41500/AT2G34780/AT1G64110/AT1G76510/AT4G31180/AT4G31120/AT4G28200/AT3G19210/AT3G12270/AT3G11440/AT3G04710…	51
GO:0009962	regulation of flavonoid biosynthetic process	36/3738	122/20876	0.00113951	0.0157336	0.0104826	AT1G61660/AT3G18280/AT3G19370/AT3G21230/AT3G21240/AT5G65870/AT5G17220/AT1G60710/AT1G69180/AT2G30930/AT1G13110/AT4G34050/AT4G33300/AT3G52800/AT2G28660/AT3G53260/AT5G13180/AT5G54160/AT2G40890/AT2G40270/AT2G36290/AT2G26170/AT1G66880/AT5G49660/AT5G60910/AT5G63710/AT4G36500/AT4G34230/AT4G32150/AT3G19030/AT3G19010/AT5G53370/AT3G01860/AT5G47180/AT1G65960/AT1G76360	36
GO:0035690	cellular response to drug	94/3738	390/20876	0.00114532	0.0157336	0.0104826	AT1G22400/AT2G01570/AT3G28930/AT2G32680/AT3G49350/AT5G11920/AT5G20990/AT4G02410/AT3G03450/AT3G16785/AT3G19970/AT4G02380/AT4G04490/AT4G11260/AT4G04220/AT5G67340/AT5G24530/AT5G48380/AT5G09650/AT4G16890/AT1G69260/AT4G36550/AT2G39660/AT3G25190/AT2G21120/AT3G13050/AT3G15500/AT1G28380/AT1G42990/AT1G43800/AT4G29810/AT1G05010/AT1G05680/AT1G32060/AT4G33430/AT4G33630/AT4G33680/AT4G35600/AT4G39640/AT3G27890…	94
GO:0019362	pyridine nucleotide metabolic process	91/3738	376/20876	0.00118766	0.0161781	0.0107787	AT1G21640/AT1G11910/AT1G11840/AT2G01570/AT3G27430/AT2G01140/AT1G70770/AT3G16000/AT3G16250/AT3G17240/AT3G18190/AT3G21070/AT4G02530/AT4G11150/AT5G52920/AT5G67500/AT5G08300/AT5G08280/AT5G20720/AT5G17170/AT1G60710/AT1G70760/AT1G76450/AT2G30950/AT2G27680/AT2G18040/AT1G23190/AT1G53240/AT1G53310/AT4G29810/AT1G04410/AT1G05850/AT1G32070/AT1G32060/AT1G30580/AT1G56190/AT4G34090/AT4G26390/AT4G26970/AT4G33010…	91
GO:0044270	cellular nitrogen compound catabolic process	114/3738	488/20876	0.00123251	0.0165119	0.0110012	AT1G22760/AT1G11910/AT1G11840/AT2G01570/AT3G27430/AT5G22250/AT5G28050/AT5G42540/AT3G16830/AT3G17240/AT3G17810/AT3G18190/AT3G19553/AT4G34890/AT4G04880/AT4G11960/AT4G11150/AT4G04955/AT5G52920/AT5G67500/AT5G67320/AT5G42220/AT5G08300/AT5G20720/AT5G17690/AT5G12400/AT1G60710/AT1G68830/AT2G18040/AT1G13110/AT1G23190/AT1G53240/AT1G53310/AT4G29810/AT1G04410/AT1G05890/AT1G05850/AT1G05620/AT1G30580/AT1G30110…	114
GO:0015994	chlorophyll metabolic process	51/3738	189/20876	0.00123254	0.0165119	0.0110012	AT3G16857/AT3G19553/AT2G40490/AT4G02530/AT4G04640/AT4G11960/AT5G50920/AT5G08280/AT5G17230/AT1G68830/AT1G76450/AT2G27680/AT2G18950/AT3G15850/AT1G32200/AT1G56200/AT4G31920/AT4G32980/AT4G33010/AT4G25080/AT3G27925/AT3G45900/AT3G54140/AT5G54190/AT5G54080/AT2G41680/AT2G40400/AT2G38800/AT2G37660/AT1G63970/AT4G09650/AT4G09010/AT5G63570/AT4G34190/AT4G32770/AT4G31390/AT4G22920/AT5G53490/AT5G53350/AT3G01910…	51
GO:0046496	nicotinamide nucleotide metabolic process	90/3738	372/20876	0.00127356	0.0169216	0.0112741	AT1G11910/AT1G11840/AT2G01570/AT3G27430/AT2G01140/AT1G70770/AT3G16000/AT3G16250/AT3G17240/AT3G18190/AT3G21070/AT4G02530/AT4G11150/AT5G52920/AT5G67500/AT5G08300/AT5G08280/AT5G20720/AT5G17170/AT1G60710/AT1G70760/AT1G76450/AT2G30950/AT2G27680/AT2G18040/AT1G23190/AT1G53240/AT1G53310/AT4G29810/AT1G04410/AT1G05850/AT1G32070/AT1G32060/AT1G30580/AT1G56190/AT4G34090/AT4G26390/AT4G26970/AT4G33010/AT4G33470…	90
GO:0009863	salicylic acid mediated signaling pathway	86/3738	353/20876	0.00129317	0.0170425	0.0113547	AT1G22400/AT2G01570/AT3G28930/AT2G32680/AT3G49350/AT5G11920/AT5G20990/AT4G02410/AT3G03450/AT3G16785/AT3G19970/AT4G02380/AT4G04490/AT4G11260/AT4G04220/AT5G67340/AT5G24530/AT5G48380/AT5G09650/AT4G16890/AT1G69260/AT4G36550/AT2G39660/AT2G21120/AT3G13050/AT3G15500/AT1G28380/AT1G42990/AT1G43800/AT4G29810/AT1G05010/AT1G32060/AT4G33430/AT4G33680/AT4G35600/AT4G39640/AT3G27890/AT5G13190/AT5G58670/AT2G40750…	86
GO:0034504	protein localization to nucleus	32/3738	106/20876	0.0013804	0.0180454	0.0120229	AT5G14520/AT5G22330/AT3G16810/AT4G02400/AT4G04940/AT5G62600/AT5G17270/AT5G15550/AT2G31970/AT1G24310/AT4G33200/AT3G54220/AT2G40430/AT2G37990/AT2G25970/AT4G32720/AT4G28200/AT3G57940/AT3G21540/AT3G12270/AT3G11964/AT3G10730/AT3G04770/AT5G55190/AT5G54910/AT5G53480/AT5G53290/AT5G51120/AT5G40200/AT5G41190/AT1G30240/AT1G06720	32
GO:0043543	protein acylation	49/3738	181/20876	0.00140774	0.018155	0.0120959	AT3G44480/AT3G49350/AT3G49370/AT5G22060/AT3G14980/AT3G19960/AT4G02570/AT4G04890/AT4G04490/AT5G63080/AT5G67340/AT5G17060/AT5G12860/AT1G69250/AT3G25230/AT2G15310/AT1G48850/AT1G32340/AT1G32150/AT1G55970/AT4G33400/AT3G62360/AT5G17770/AT5G57020/AT2G39840/AT2G34250/AT1G79000/AT1G80070/AT5G61560/AT5G05010/AT4G31170/AT4G23650/AT3G19240/AT3G19040/AT3G11840/AT5G55500/AT5G54310/AT5G52170/AT5G21170/AT5G36210…	49
GO:0060548	negative regulation of cell death	47/3738	172/20876	0.00141118	0.018155	0.0120959	AT3G49350/AT5G15730/AT5G20990/AT5G47910/AT3G16785/AT4G02380/AT4G04490/AT4G11260/AT5G67340/AT5G48380/AT5G09420/AT1G69260/AT2G39660/AT3G25070/AT3G15500/AT1G28380/AT1G42990/AT4G29810/AT1G32210/AT4G33430/AT4G25030/AT4G33920/AT5G13190/AT5G58670/AT5G55930/AT2G37940/AT2G34770/AT1G21250/AT1G64060/AT3G57260/AT4G00550/AT4G08180/AT4G34150/AT3G20410/AT3G11840/AT4G33050/AT2G14560/AT4G17615/AT4G16760/AT5G64120…	47
GO:0072524	pyridine-containing compound metabolic process	92/3738	383/20876	0.00143355	0.0182975	0.0121908	AT1G21640/AT1G11910/AT1G11840/AT2G01570/AT3G27430/AT2G01140/AT1G70770/AT3G16000/AT3G16250/AT3G17240/AT3G18190/AT3G21070/AT4G02530/AT4G11150/AT5G52920/AT5G67500/AT5G08300/AT5G08280/AT5G20720/AT5G17170/AT1G60710/AT1G70760/AT1G76450/AT2G30950/AT2G27680/AT2G18040/AT1G23190/AT1G53240/AT1G53310/AT4G29810/AT1G04410/AT1G05850/AT1G32070/AT1G32060/AT1G30580/AT1G56190/AT4G34090/AT4G26390/AT4G26970/AT4G33010…	92
GO:0071236	cellular response to antibiotic	88/3738	364/20876	0.00146455	0.018406	0.0122631	AT1G22400/AT2G01570/AT3G28930/AT2G32680/AT3G49350/AT5G11920/AT5G20990/AT4G02410/AT3G03450/AT3G16785/AT3G19970/AT4G02380/AT4G04490/AT4G11260/AT4G04220/AT5G67340/AT5G24530/AT5G48380/AT5G09650/AT4G16890/AT1G69260/AT4G36550/AT2G39660/AT2G21120/AT3G13050/AT3G15500/AT1G28380/AT1G42990/AT1G43800/AT4G29810/AT1G05010/AT1G05680/AT1G32060/AT4G33430/AT4G33680/AT4G35600/AT4G39640/AT3G27890/AT5G10720/AT5G13190…	88
GO:0006312	mitotic recombination	20/3738	57/20876	0.00146607	0.018406	0.0122631	AT3G20475/AT4G02460/AT5G60040/AT5G15610/AT3G23890/AT2G31970/AT2G06510/AT1G30480/AT4G29170/AT3G54350/AT5G57450/AT5G53770/AT2G41500/AT2G34780/AT1G63990/AT4G22970/AT3G27730/AT5G13680/AT1G03830/AT1G77470	20
GO:0071407	cellular response to organic cyclic compound	94/3738	393/20876	0.00147612	0.018406	0.0122631	AT1G22400/AT1G22300/AT2G01570/AT2G01950/AT3G28930/AT2G32680/AT3G49350/AT5G11920/AT5G20990/AT5G22260/AT4G02410/AT3G03450/AT3G16785/AT3G19970/AT4G02380/AT4G04490/AT4G11260/AT4G04220/AT5G67340/AT5G24530/AT5G48380/AT5G09650/AT4G16890/AT1G69260/AT4G36550/AT2G39660/AT2G21120/AT3G13050/AT3G15500/AT1G28380/AT1G42990/AT1G43800/AT4G29810/AT1G05010/AT1G06390/AT1G32130/AT1G32060/AT4G33430/AT4G33680/AT4G35600…	94
GO:0009250	glucan biosynthetic process	72/3738	288/20876	0.0014937	0.0184832	0.0123145	AT5G65950/AT1G56500/AT3G29185/AT2G01110/AT5G28500/AT3G16000/AT3G16250/AT3G16290/AT3G18780/AT3G20930/AT4G02030/AT4G02500/AT4G04640/AT4G04340/AT1G76450/AT4G36530/AT2G31960/AT2G31040/AT3G18500/AT1G30230/AT3G21580/AT3G15570/AT1G23190/AT5G50160/AT1G47260/AT1G05850/AT1G05610/AT1G56190/AT1G54350/AT4G33010/AT4G33470/AT4G33500/AT4G36180/AT4G24620/AT3G55250/AT4G32330/AT5G17420/AT5G58030/AT2G41680/AT2G40840…	72
GO:0043069	negative regulation of programmed cell death	46/3738	168/20876	0.00150615	0.018496	0.0123231	AT3G49350/AT5G15730/AT5G20990/AT5G47910/AT3G16785/AT4G02380/AT4G04490/AT4G11260/AT5G67340/AT5G09420/AT1G69260/AT2G39660/AT3G25070/AT3G15500/AT1G28380/AT1G42990/AT4G29810/AT1G32210/AT4G33430/AT4G25030/AT4G33920/AT5G13190/AT5G58670/AT5G55930/AT2G37940/AT2G34770/AT1G21250/AT1G64060/AT3G57260/AT4G00550/AT4G08180/AT4G34150/AT3G20410/AT3G11840/AT4G33050/AT2G14560/AT4G17615/AT4G16760/AT5G64120/AT1G09970…	46
GO:0071446	cellular response to salicylic acid stimulus	86/3738	355/20876	0.00154366	0.0187829	0.0125142	AT1G22400/AT2G01570/AT3G28930/AT2G32680/AT3G49350/AT5G11920/AT5G20990/AT4G02410/AT3G03450/AT3G16785/AT3G19970/AT4G02380/AT4G04490/AT4G11260/AT4G04220/AT5G67340/AT5G24530/AT5G48380/AT5G09650/AT4G16890/AT1G69260/AT4G36550/AT2G39660/AT2G21120/AT3G13050/AT3G15500/AT1G28380/AT1G42990/AT1G43800/AT4G29810/AT1G05010/AT1G32060/AT4G33430/AT4G33680/AT4G35600/AT4G39640/AT3G27890/AT5G13190/AT5G58670/AT2G40750…	86
GO:1901361	organic cyclic compound catabolic process	115/3738	496/20876	0.00155269	0.0187829	0.0125142	AT1G22760/AT1G11910/AT1G11840/AT2G01570/AT3G27430/AT5G22250/AT5G28050/AT5G42540/AT3G16830/AT3G17240/AT3G17810/AT3G18190/AT3G19553/AT4G34890/AT4G04880/AT4G11960/AT4G11150/AT4G04955/AT5G52920/AT5G67500/AT5G67320/AT5G42220/AT5G08300/AT5G20720/AT5G17690/AT5G12400/AT1G60710/AT1G68830/AT2G18040/AT1G13110/AT1G23190/AT1G53240/AT1G53310/AT4G29810/AT1G04410/AT1G05890/AT1G05850/AT1G05620/AT1G30580/AT1G30110…	115
GO:0016458	gene silencing	93/3738	389/20876	0.00158213	0.0189973	0.0126571	AT1G77720/AT2G01120/AT3G49500/AT5G22010/AT4G26870/AT3G43920/AT3G14980/AT3G16780/AT3G20010/AT3G20150/AT3G20260/AT4G02060/AT4G01730/AT4G02460/AT3G48050/AT5G67320/AT5G46280/AT5G25590/AT5G17690/AT5G04290/AT5G03940/AT1G63020/AT3G23890/AT1G69440/AT1G72250/AT2G21800/AT2G31970/AT2G28290/AT2G06210/AT2G16485/AT2G17560/AT2G17930/AT3G15550/AT3G13510/AT1G44110/AT5G48600/AT1G48900/AT1G05950/AT4G26760/AT4G33400…	93
GO:0042440	pigment metabolic process	84/3738	346/20876	0.00162622	0.0193831	0.0129141	AT1G11860/AT1G56500/AT5G67030/AT3G16857/AT3G19553/AT2G40490/AT3G21200/AT4G01900/AT4G02530/AT4G04640/AT4G11960/AT5G50920/AT5G52570/AT5G08280/AT5G17230/AT5G17220/AT1G68830/AT1G69180/AT1G76450/AT2G27680/AT2G16570/AT3G15850/AT5G20140/AT1G32200/AT1G56050/AT4G31920/AT4G32980/AT4G33010/AT4G25080/AT3G27925/AT3G45900/AT3G54140/AT5G57030/AT5G54190/AT5G54160/AT5G54080/AT5G54060/AT2G41680/AT2G41310/AT2G40400…	84
GO:0031324	negative regulation of cellular metabolic process	115/3738	497/20876	0.00167053	0.0197659	0.0131691	AT1G22990/AT1G21410/AT1G77720/AT2G01120/AT3G50070/AT5G22010/AT5G22240/AT5G22650/AT5G28210/AT4G26870/AT3G43920/AT3G16780/AT3G17790/AT3G19420/AT3G20010/AT3G20150/AT3G20910/AT3G21150/AT4G02070/AT4G02060/AT4G01730/AT4G03960/AT3G48050/AT5G67320/AT5G25590/AT5G17690/AT1G63020/AT1G62990/AT2G14540/AT1G66750/AT3G23890/AT1G68740/AT1G72250/AT2G30950/AT2G28290/AT2G06210/AT2G16485/AT2G17560/AT1G65770/AT2G17930…	115
GO:0010431	seed maturation	50/3738	187/20876	0.00169062	0.0198586	0.0132309	AT3G60830/AT2G01570/AT3G49600/AT5G22650/AT3G03450/AT3G20210/AT3G20490/AT4G02460/AT4G02570/AT4G02640/AT5G52920/AT5G12410/AT4G36540/AT2G31970/AT2G28290/AT5G66730/AT2G06510/AT1G25350/AT2G17820/AT1G28300/AT4G29860/AT1G20650/AT4G26300/AT4G26740/AT4G33650/AT2G29090/AT2G33880/AT3G49670/AT4G02280/AT4G01560/AT2G41500/AT2G41280/AT2G39810/AT2G36270/AT2G34780/AT2G27300/AT3G57040/AT4G35470/AT4G31160/AT4G31120…	50
GO:0070838	divalent metal ion transport	55/3738	210/20876	0.00171329	0.0199802	0.0133119	AT2G01980/AT5G22830/AT3G16240/AT3G16250/AT3G16850/AT3G18780/AT5G47770/AT3G21180/AT4G01900/AT4G12110/AT4G11150/AT5G67330/AT5G07220/AT1G63010/AT1G70760/AT2G16510/AT2G17780/AT1G13110/AT3G23810/AT1G27770/AT1G05010/AT1G05850/AT1G32080/AT1G56190/AT4G32530/AT3G52840/AT4G32640/AT5G60360/AT5G57345/AT5G54250/AT5G53010/AT2G36830/AT1G76490/AT4G08685/AT5G49760/AT5G53130/AT3G42050/AT4G32150/AT4G28770/AT4G26130…	55
GO:0042737	drug catabolic process	39/3738	138/20876	0.00177667	0.0205713	0.0137057	AT1G11860/AT2G01570/AT5G47910/AT3G17810/AT3G19170/AT4G01900/AT4G04880/AT4G04640/AT5G50920/AT2G30950/AT2G27680/AT2G18950/AT1G10500/AT1G23310/AT1G43850/AT1G48030/AT1G53210/AT1G04400/AT4G32980/AT4G33010/AT4G33150/AT2G28800/AT3G25860/AT4G32360/AT5G60360/AT5G54080/AT2G41680/AT2G41430/AT2G26080/AT1G63940/AT5G49720/AT5G63910/AT5G64370/AT4G39030/AT4G23600/AT3G14310/AT5G23120/AT5G18860/AT1G04640	39
GO:0048285	organelle fission	70/3738	281/20876	0.00189759	0.0218021	0.0145258	AT2G01120/AT3G43210/AT3G49730/AT5G22010/AT5G24630/AT5G42480/AT3G19180/AT3G20260/AT3G20475/AT4G02070/AT4G02460/AT4G04950/AT5G60040/AT5G15610/AT5G07290/AT2G02660/AT3G23890/AT1G69390/AT2G06210/AT2G06510/AT1G47570/AT5G48600/AT1G20830/AT4G26760/AT4G33650/AT4G35520/AT4G36390/AT4G39680/AT4G25540/AT4G29170/AT3G49830/AT5G57450/AT2G36850/AT2G36480/AT2G36200/AT2G35630/AT2G31320/AT1G63990/AT1G16590/AT2G39090…	70
GO:0000469	cleavage involved in rRNA processing	9/3738	18/20876	0.00190987	0.0218021	0.0145258	AT5G27700/AT5G15550/AT1G63780/AT2G37990/AT4G32720/AT3G53890/AT3G04770/AT5G52470/AT5G41190	9
GO:0009867	jasmonic acid mediated signaling pathway	71/3738	286/20876	0.00194742	0.0218521	0.0145591	AT1G22400/AT2G01570/AT3G28930/AT2G32680/AT5G20990/AT3G03450/AT3G16785/AT3G19970/AT4G02380/AT4G02570/AT4G04490/AT4G11260/AT4G04220/AT5G67340/AT5G26170/AT5G24530/AT5G09650/AT1G69260/AT3G13050/AT3G15500/AT1G28380/AT1G42990/AT1G48500/AT4G29810/AT1G05010/AT1G32060/AT1G30135/AT4G35600/AT3G50660/AT3G27890/AT5G13190/AT5G58670/AT4G04920/AT2G41370/AT2G40750/AT2G36470/AT1G21250/AT1G66880/AT1G64060/AT3G57240…	71
GO:0071395	cellular response to jasmonic acid stimulus	71/3738	286/20876	0.00194742	0.0218521	0.0145591	AT1G22400/AT2G01570/AT3G28930/AT2G32680/AT5G20990/AT3G03450/AT3G16785/AT3G19970/AT4G02380/AT4G02570/AT4G04490/AT4G11260/AT4G04220/AT5G67340/AT5G26170/AT5G24530/AT5G09650/AT1G69260/AT3G13050/AT3G15500/AT1G28380/AT1G42990/AT1G48500/AT4G29810/AT1G05010/AT1G32060/AT1G30135/AT4G35600/AT3G50660/AT3G27890/AT5G13190/AT5G58670/AT4G04920/AT2G41370/AT2G40750/AT2G36470/AT1G21250/AT1G66880/AT1G64060/AT3G57240…	71
GO:0009639	response to red or far red light	97/3738	411/20876	0.00195469	0.0218521	0.0145591	AT1G22920/AT1G22770/AT1G10240/AT3G60830/AT2G01570/AT3G49600/AT5G22330/AT5G28490/AT5G28530/AT5G67030/AT3G18780/AT3G20050/AT3G20490/AT3G21150/AT4G02440/AT4G02460/AT5G61380/AT5G62290/AT5G67320/AT5G17270/AT5G17170/AT5G12410/AT3G11710/AT1G69530/AT1G76450/AT2G31970/AT2G28290/AT2G06210/AT2G06510/AT1G25350/AT1G32060/AT1G55900/AT4G26740/AT4G32980/AT4G33400/AT4G33650/AT3G62090/AT3G61850/AT4G24820/AT4G25050…	97
GO:0051304	chromosome separation	7/3738	12/20876	0.00199834	0.0220361	0.0146817	AT5G22010/AT3G23890/AT1G16590/AT5G63920/AT4G22970/AT3G25980/AT5G41150	7
GO:0071941	nitrogen cycle metabolic process	7/3738	12/20876	0.00199834	0.0220361	0.0146817	AT1G77760/AT3G17820/AT3G53180/AT5G60410/AT4G24020/AT5G53460/AT5G37600	7
GO:0051170	import into nucleus	31/3738	104/20876	0.00203144	0.0222261	0.0148083	AT5G14520/AT5G22330/AT3G16810/AT4G02400/AT4G04940/AT5G62600/AT5G17270/AT5G15550/AT2G31970/AT1G24310/AT1G43700/AT4G33200/AT2G40430/AT2G37990/AT2G25970/AT4G32720/AT4G28200/AT3G57940/AT3G21540/AT3G12270/AT3G11964/AT3G04770/AT5G55190/AT5G54910/AT5G53480/AT5G53290/AT5G51120/AT5G40200/AT5G41190/AT1G30240/AT1G06720	31
GO:0051301	cell division	82/3738	339/20876	0.00204299	0.0222261	0.0148083	AT1G21410/AT3G60830/AT1G63100/AT1G77720/AT2G01500/AT3G43210/AT3G49600/AT5G22220/AT5G22640/AT3G16830/AT5G47750/AT3G19770/AT3G20260/AT4G01730/AT4G02460/AT4G02570/AT4G11920/AT5G46280/AT5G25590/AT5G16690/AT1G66740/AT3G23890/AT1G68790/AT1G69380/AT1G72250/AT5G67100/AT2G31970/AT2G28290/AT2G07690/AT2G17930/AT2G18290/AT3G15550/AT1G44110/AT5G48600/AT1G46264/AT5G51750/AT4G26660/AT4G26740/AT4G26760/AT4G36180…	82
GO:0072511	divalent inorganic cation transport	55/3738	212/20876	0.00214997	0.023234	0.0154798	AT2G01980/AT5G22830/AT3G16240/AT3G16250/AT3G16850/AT3G18780/AT5G47770/AT3G21180/AT4G01900/AT4G12110/AT4G11150/AT5G67330/AT5G07220/AT1G63010/AT1G70760/AT2G16510/AT2G17780/AT1G13110/AT3G23810/AT1G27770/AT1G05010/AT1G05850/AT1G32080/AT1G56190/AT4G32530/AT3G52840/AT4G32640/AT5G60360/AT5G57345/AT5G54250/AT5G53010/AT2G36830/AT1G76490/AT4G08685/AT5G49760/AT5G53130/AT3G42050/AT4G32150/AT4G28770/AT4G26130…	55
GO:0031365	N-terminal protein amino acid modification	42/3738	153/20876	0.00223089	0.0239489	0.0159561	AT3G44480/AT3G49350/AT3G49370/AT5G22060/AT4G02570/AT4G04490/AT5G63080/AT5G67340/AT5G17060/AT5G12860/AT1G69250/AT3G25230/AT2G15310/AT1G48850/AT1G32340/AT4G33400/AT3G62360/AT5G17770/AT5G57020/AT2G39840/AT2G34250/AT1G80070/AT5G61560/AT5G05010/AT4G31170/AT4G23650/AT3G25740/AT3G19240/AT3G11840/AT5G55500/AT5G54310/AT5G21170/AT5G36210/AT5G39400/AT1G25490/AT1G09970/AT1G07630/AT1G05840/AT1G03290/AT1G70490…	42
GO:0008283	cell proliferation	66/3738	264/20876	0.0022846	0.024364	0.0162327	AT1G22840/AT2G01120/AT3G50070/AT5G22220/AT5G22880/AT5G24630/AT5G28640/AT3G20060/AT3G20150/AT3G20260/AT4G02060/AT5G65870/AT5G67260/AT5G46280/AT5G25380/AT3G23890/AT5G67100/AT3G25100/AT2G06210/AT2G07690/AT2G14680/AT2G17560/AT2G17620/AT2G18290/AT3G23740/AT1G44110/AT5G48600/AT4G26660/AT4G26760/AT4G32980/AT4G33400/AT4G36180/AT2G33880/AT5G65290/AT5G58040/AT5G55920/AT2G40550/AT2G38810/AT2G36740/AT2G36200…	66
GO:0006498	N-terminal protein lipidation	41/3738	149/20876	0.00238068	0.0250589	0.0166957	AT3G44480/AT3G49350/AT3G49370/AT5G22060/AT4G02570/AT4G04490/AT5G63080/AT5G67340/AT5G17060/AT5G12860/AT1G69250/AT3G25230/AT2G15310/AT1G48850/AT1G32340/AT4G33400/AT3G62360/AT5G17770/AT5G57020/AT2G39840/AT2G34250/AT1G80070/AT5G61560/AT5G05010/AT4G31170/AT4G23650/AT3G19240/AT3G11840/AT5G55500/AT5G54310/AT5G21170/AT5G36210/AT5G39400/AT1G25490/AT1G09970/AT1G07630/AT1G05840/AT1G03290/AT1G70490/AT1G76400…	41
GO:0006499	N-terminal protein myristoylation	41/3738	149/20876	0.00238068	0.0250589	0.0166957	AT3G44480/AT3G49350/AT3G49370/AT5G22060/AT4G02570/AT4G04490/AT5G63080/AT5G67340/AT5G17060/AT5G12860/AT1G69250/AT3G25230/AT2G15310/AT1G48850/AT1G32340/AT4G33400/AT3G62360/AT5G17770/AT5G57020/AT2G39840/AT2G34250/AT1G80070/AT5G61560/AT5G05010/AT4G31170/AT4G23650/AT3G19240/AT3G11840/AT5G55500/AT5G54310/AT5G21170/AT5G36210/AT5G39400/AT1G25490/AT1G09970/AT1G07630/AT1G05840/AT1G03290/AT1G70490/AT1G76400…	41
GO:0034470	ncRNA processing	69/3738	279/20876	0.00246922	0.0257868	0.0171806	AT1G21600/AT1G11870/AT3G26410/AT5G27700/AT2G01110/AT5G14520/AT5G28060/AT3G16260/AT3G20000/AT3G21055/AT4G02400/AT4G02530/AT4G04670/AT4G04640/AT5G59980/AT5G08280/AT5G17170/AT5G15550/AT1G63780/AT1G68720/AT1G69200/AT1G76450/AT2G39670/AT2G30950/AT2G17560/AT4G18930/AT3G13490/AT1G36310/AT1G43860/AT1G32060/AT4G33250/AT4G33760/AT4G25050/AT4G25080/AT2G28800/AT5G57280/AT2G39140/AT2G37990/AT2G37660/AT1G63970…	69
GO:0051172	negative regulation of nitrogen compound metabolic process	110/3738	478/20876	0.00250608	0.0257868	0.0171806	AT1G22990/AT1G21410/AT1G77720/AT2G01120/AT3G50070/AT5G22010/AT5G22240/AT5G22650/AT5G28210/AT4G26870/AT3G43920/AT3G16780/AT3G17790/AT3G19420/AT3G20010/AT3G20150/AT3G20910/AT3G21150/AT4G02070/AT4G02060/AT4G01730/AT4G03960/AT3G48050/AT5G67320/AT5G25590/AT5G17690/AT1G63020/AT1G62990/AT2G14540/AT1G66750/AT3G23890/AT1G68740/AT1G72250/AT2G28290/AT2G06210/AT2G16485/AT2G17560/AT2G17930/AT2G18290/AT3G15550…	110
GO:0051187	cofactor catabolic process	38/3738	136/20876	0.00251308	0.0257868	0.0171806	AT1G11860/AT2G01570/AT5G47910/AT3G19170/AT3G19553/AT4G11960/AT5G50920/AT1G68830/AT2G30950/AT1G10500/AT1G23310/AT1G43850/AT1G48030/AT1G53210/AT1G04400/AT4G39650/AT4G39640/AT4G29210/AT2G28800/AT3G27925/AT3G45900/AT3G54140/AT4G32360/AT5G60360/AT5G54080/AT2G41680/AT2G41430/AT2G38800/AT1G63940/AT5G49720/AT5G63910/AT4G31390/AT4G22920/AT5G53350/AT2G14170/AT5G23120/AT4G13830/AT1G76570	38
GO:0006606	protein import into nucleus	30/3738	101/20876	0.0025214	0.0257868	0.0171806	AT5G14520/AT5G22330/AT3G16810/AT4G02400/AT4G04940/AT5G62600/AT5G17270/AT5G15550/AT2G31970/AT1G24310/AT4G33200/AT2G40430/AT2G37990/AT2G25970/AT4G32720/AT4G28200/AT3G57940/AT3G21540/AT3G12270/AT3G11964/AT3G04770/AT5G55190/AT5G54910/AT5G53480/AT5G53290/AT5G51120/AT5G40200/AT5G41190/AT1G30240/AT1G06720	30
GO:0019439	aromatic compound catabolic process	112/3738	488/20876	0.00252937	0.0257868	0.0171806	AT1G22760/AT1G11910/AT1G11840/AT2G01570/AT3G27430/AT5G22250/AT5G28050/AT5G42540/AT3G16830/AT3G17240/AT3G18190/AT3G19553/AT4G34890/AT4G04880/AT4G11960/AT4G11150/AT4G04955/AT5G52920/AT5G67500/AT5G67320/AT5G42220/AT5G08300/AT5G20720/AT5G17690/AT5G12400/AT1G60710/AT1G68830/AT2G18040/AT1G13110/AT1G23190/AT1G53240/AT1G53310/AT4G29810/AT1G04410/AT1G05890/AT1G05850/AT1G05620/AT1G30580/AT1G30110/AT1G56190…	112
GO:0006163	purine nucleotide metabolic process	87/3738	366/20876	0.00260502	0.0263921	0.0175839	AT1G11910/AT1G11840/AT2G01570/AT3G26370/AT3G27430/AT1G28960/AT3G17240/AT3G18190/AT5G47770/AT3G19820/AT3G20260/AT3G20330/AT3G21110/AT4G02580/AT4G04640/AT4G12110/AT4G11150/AT5G52920/AT5G67500/AT5G08300/AT5G20720/AT5G11770/AT1G60710/AT1G60810/AT2G17560/AT2G18040/AT2G18250/AT2G18450/AT1G23190/AT1G28395/AT1G47290/AT1G53240/AT1G53310/AT4G29810/AT1G04410/AT1G05850/AT1G30580/AT1G30120/AT1G56190/AT4G26300…	87
GO:0007030	Golgi organization	47/3738	177/20876	0.00264751	0.026656	0.0177597	AT1G11910/AT2G01570/AT3G16240/AT3G16850/AT3G18780/AT3G18820/AT5G47770/AT1G51690/AT4G01900/AT4G02195/AT4G12110/AT4G11150/AT5G08290/AT1G63010/AT2G16510/AT2G18040/AT3G23810/AT1G53210/AT1G53240/AT1G53310/AT4G29810/AT1G04410/AT1G05850/AT4G32530/AT4G33640/AT4G32640/AT3G27890/AT5G60360/AT2G41430/AT2G36830/AT1G76490/AT4G08685/AT5G49720/AT5G63510/AT4G34180/AT3G42050/AT4G32150/AT4G31300/AT4G28770/AT3G50500…	47
GO:0016072	rRNA metabolic process	62/3738	247/20876	0.0027482	0.0274984	0.0183209	AT1G21600/AT1G11870/AT5G27700/AT2G01110/AT5G14520/AT5G28060/AT3G20000/AT3G21055/AT4G02400/AT4G02530/AT4G04640/AT5G08280/AT5G17170/AT5G15550/AT1G63780/AT1G69200/AT1G76450/AT2G39670/AT2G30950/AT2G17560/AT3G13490/AT1G43860/AT1G32060/AT4G33250/AT4G33760/AT4G25050/AT4G25080/AT2G28800/AT5G57280/AT2G39140/AT2G37990/AT2G37660/AT1G63970/AT4G09650/AT4G09010/AT5G64580/AT4G34190/AT4G32720/AT4G32260/AT4G28750…	62
GO:0010212	response to ionizing radiation	28/3738	93/20876	0.0027772	0.0274984	0.0183209	AT3G50000/AT3G20475/AT4G02390/AT4G04670/AT5G60040/AT5G67380/AT5G12410/AT1G04810/AT2G21800/AT2G06510/AT1G47570/AT1G30480/AT4G35520/AT4G39680/AT4G29170/AT5G20850/AT5G57450/AT2G36850/AT2G36480/AT2G31320/AT1G63990/AT2G39090/AT4G22970/AT3G19210/AT3G02280/AT4G17620/AT1G27900/AT1G03190	28
GO:0006778	porphyrin-containing compound metabolic process	56/3738	219/20876	0.00278207	0.0274984	0.0183209	AT3G16857/AT3G19553/AT2G40490/AT3G21200/AT4G02530/AT4G04640/AT4G11960/AT5G50920/AT5G08280/AT5G17230/AT1G68830/AT1G76450/AT2G27680/AT2G18950/AT3G15850/AT1G32200/AT1G56050/AT1G56200/AT4G31920/AT4G32980/AT4G33010/AT4G25080/AT3G27925/AT3G45900/AT3G54140/AT5G54190/AT5G54080/AT2G41680/AT2G40400/AT2G38800/AT2G37660/AT1G63970/AT4G09650/AT4G09010/AT5G63570/AT4G34190/AT4G32770/AT4G31390/AT4G23620/AT4G22920…	56
GO:0016108	tetraterpenoid metabolic process	31/3738	106/20876	0.0028167	0.0275052	0.0183255	AT1G11860/AT1G56500/AT5G67030/AT4G02530/AT5G52570/AT5G17230/AT2G27680/AT3G15850/AT5G20140/AT1G32200/AT4G32980/AT5G57030/AT2G41680/AT2G36990/AT2G26170/AT1G63970/AT1G80030/AT4G39040/AT4G32770/AT3G50685/AT5G49030/AT3G11950/AT5G55220/AT5G53490/AT3G03710/AT3G11670/AT5G23120/AT1G49380/AT1G06570/AT1G76730/AT1G77300	31
GO:0016116	carotenoid metabolic process	31/3738	106/20876	0.0028167	0.0275052	0.0183255	AT1G11860/AT1G56500/AT5G67030/AT4G02530/AT5G52570/AT5G17230/AT2G27680/AT3G15850/AT5G20140/AT1G32200/AT4G32980/AT5G57030/AT2G41680/AT2G36990/AT2G26170/AT1G63970/AT1G80030/AT4G39040/AT4G32770/AT3G50685/AT5G49030/AT3G11950/AT5G55220/AT5G53490/AT3G03710/AT3G11670/AT5G23120/AT1G49380/AT1G06570/AT1G76730/AT1G77300	31
GO:0019363	pyridine nucleotide biosynthetic process	53/3738	206/20876	0.00308838	0.0297319	0.019809	AT1G21640/AT1G11910/AT1G11840/AT2G01570/AT3G27430/AT3G17240/AT3G18190/AT3G21070/AT4G11150/AT5G52920/AT5G67500/AT5G08300/AT5G20720/AT1G60710/AT2G18040/AT1G23190/AT1G53240/AT1G53310/AT4G29810/AT1G04410/AT1G05850/AT1G30580/AT1G56190/AT4G26390/AT4G26970/AT4G29220/AT3G27890/AT3G54320/AT5G60360/AT2G41430/AT2G36830/AT2G36580/AT2G36530/AT5G42740/AT5G49720/AT5G63510/AT5G63680/AT4G35450/AT4G34180/AT4G32470…	53
GO:0033013	tetrapyrrole metabolic process	56/3738	220/20876	0.0030939	0.0297319	0.019809	AT3G16857/AT3G19553/AT2G40490/AT3G21200/AT4G02530/AT4G04640/AT4G11960/AT5G50920/AT5G08280/AT5G17230/AT1G68830/AT1G76450/AT2G27680/AT2G18950/AT3G15850/AT1G32200/AT1G56050/AT1G56200/AT4G31920/AT4G32980/AT4G33010/AT4G25080/AT3G27925/AT3G45900/AT3G54140/AT5G54190/AT5G54080/AT2G41680/AT2G40400/AT2G38800/AT2G37660/AT1G63970/AT4G09650/AT4G09010/AT5G63570/AT4G34190/AT4G32770/AT4G31390/AT4G23620/AT4G22920…	56
GO:0018377	protein myristoylation	41/3738	151/20876	0.00309974	0.0297319	0.019809	AT3G44480/AT3G49350/AT3G49370/AT5G22060/AT4G02570/AT4G04490/AT5G63080/AT5G67340/AT5G17060/AT5G12860/AT1G69250/AT3G25230/AT2G15310/AT1G48850/AT1G32340/AT4G33400/AT3G62360/AT5G17770/AT5G57020/AT2G39840/AT2G34250/AT1G80070/AT5G61560/AT5G05010/AT4G31170/AT4G23650/AT3G19240/AT3G11840/AT5G55500/AT5G54310/AT5G21170/AT5G36210/AT5G39400/AT1G25490/AT1G09970/AT1G07630/AT1G05840/AT1G03290/AT1G70490/AT1G76400…	41
GO:0009657	plastid organization	91/3738	388/20876	0.00319005	0.0304058	0.020258	AT1G21600/AT1G21350/AT1G11870/AT1G11860/AT1G56500/AT3G29185/AT2G01110/AT3G49560/AT5G22640/AT5G24660/AT5G42480/AT3G16000/AT3G19170/AT3G19180/AT3G20540/AT3G20930/AT3G21055/AT4G02530/AT4G04890/AT4G04640/AT4G11175/AT5G50920/AT5G64050/AT5G20720/AT5G17170/AT1G69200/AT1G69390/AT1G76450/AT2G39670/AT2G30950/AT2G27680/AT2G17700/AT3G13490/AT1G36390/AT1G44000/AT1G32080/AT1G32060/AT1G20830/AT1G56200/AT4G32980…	91
GO:0010054	trichoblast differentiation	84/3738	354/20876	0.00320752	0.0304058	0.020258	AT1G21210/AT3G49960/AT5G24630/AT5G49270/AT3G16850/AT3G18780/AT3G18820/AT3G19820/AT3G20630/AT4G02370/AT4G02500/AT4G05530/AT5G64070/AT5G67400/AT5G65700/AT5G17330/AT5G15580/AT5G12430/AT5G12400/AT5G09350/AT1G62990/AT1G62980/AT5G57530/AT3G06720/AT2G16510/AT2G17720/AT5G43520/AT1G27740/AT1G28440/AT1G31050/AT1G43020/AT1G05850/AT1G30490/AT4G30160/AT4G26690/AT4G31910/AT4G33000/AT4G33730/AT4G24820/AT4G25530…	84
GO:0006364	rRNA processing	61/3738	244/20876	0.00326081	0.0304895	0.0203138	AT1G21600/AT1G11870/AT5G27700/AT2G01110/AT5G14520/AT5G28060/AT3G20000/AT3G21055/AT4G02400/AT4G02530/AT4G04640/AT5G08280/AT5G17170/AT5G15550/AT1G63780/AT1G69200/AT1G76450/AT2G39670/AT2G30950/AT2G17560/AT3G13490/AT1G43860/AT1G32060/AT4G33250/AT4G33760/AT4G25050/AT4G25080/AT2G28800/AT5G57280/AT2G39140/AT2G37990/AT2G37660/AT1G63970/AT4G09650/AT4G09010/AT5G64580/AT4G34190/AT4G32720/AT4G32260/AT4G28750…	61
GO:0005996	monosaccharide metabolic process	79/3738	330/20876	0.00326178	0.0304895	0.0203138	AT1G22840/AT1G11840/AT3G27430/AT3G27440/AT2G46740/AT2G01140/AT1G70770/AT3G46440/AT5G22330/AT5G28840/AT3G15980/AT3G18190/AT3G18780/AT3G20050/AT4G02030/AT5G67630/AT5G65690/AT5G08300/AT5G20720/AT1G63110/AT1G60710/AT1G04810/AT3G06720/AT1G64740/AT2G21790/AT2G16510/AT1G65770/AT2G18040/AT3G15640/AT1G23190/AT1G36160/AT1G43670/AT1G53240/AT1G04410/AT1G30620/AT1G30580/AT4G26390/AT4G26840/AT4G26850/AT4G26970…	79
GO:0000278	mitotic cell cycle	94/3738	403/20876	0.00327278	0.0304895	0.0203138	AT1G22920/AT1G63100/AT1G77720/AT2G01120/AT3G50070/AT5G22220/AT5G22330/AT5G24630/AT3G16830/AT5G47750/AT3G19770/AT3G20260/AT4G01730/AT4G02460/AT4G02570/AT5G60040/AT5G67270/AT5G46280/AT5G17690/AT5G16690/AT1G66740/AT1G66750/AT3G23890/AT1G68790/AT1G72250/AT5G67100/AT2G21800/AT2G31970/AT2G28290/AT2G07690/AT2G17930/AT3G15550/AT1G44110/AT1G47230/AT5G48600/AT1G30460/AT4G26660/AT4G26760/AT4G33400/AT4G36180…	94
GO:0010016	shoot system morphogenesis	108/3738	472/20876	0.00329554	0.0305261	0.0203382	AT1G21600/AT1G11870/AT2G01500/AT2G01950/AT3G29185/AT3G49260/AT3G49600/AT5G28500/AT5G28640/AT3G43920/AT3G16830/AT4G02460/AT4G02570/AT4G04640/AT5G41520/AT5G62230/AT5G62840/AT5G67420/AT5G67480/AT5G08280/AT5G17690/AT5G07280/AT5G61480/AT1G68780/AT1G68800/AT5G67100/AT2G18950/AT3G15880/AT3G15520/AT3G13510/AT1G23320/AT1G36160/AT1G44110/AT1G04390/AT1G05690/AT1G05680/AT1G32160/AT1G32060/AT1G30490/AT1G56010…	108
GO:0019359	nicotinamide nucleotide biosynthetic process	52/3738	202/20876	0.00331512	0.0305331	0.0203428	AT1G11910/AT1G11840/AT2G01570/AT3G27430/AT3G17240/AT3G18190/AT3G21070/AT4G11150/AT5G52920/AT5G67500/AT5G08300/AT5G20720/AT1G60710/AT2G18040/AT1G23190/AT1G53240/AT1G53310/AT4G29810/AT1G04410/AT1G05850/AT1G30580/AT1G56190/AT4G26390/AT4G26970/AT4G29220/AT3G27890/AT3G54320/AT5G60360/AT2G41430/AT2G36830/AT2G36580/AT2G36530/AT5G42740/AT5G49720/AT5G63510/AT5G63680/AT4G35450/AT4G34180/AT4G32470/AT4G31300…	52
GO:0016567	protein ubiquitination	50/3738	193/20876	0.00341863	0.03124	0.0208138	AT1G21410/AT3G60830/AT3G49600/AT3G20490/AT4G02460/AT5G60040/AT3G47990/AT5G67320/AT5G17270/AT5G12410/AT5G07270/AT2G31970/AT2G28290/AT2G06210/AT2G06510/AT1G25350/AT1G06770/AT1G55860/AT4G26740/AT4G33400/AT4G33650/AT4G39680/AT1G79810/AT4G01560/AT2G45490/AT2G42360/AT2G41500/AT2G39810/AT2G36270/AT2G35000/AT2G34780/AT2G27300/AT2G39090/AT5G64330/AT4G31160/AT4G31120/AT4G28200/AT4G22970/AT3G27670/AT3G11840…	50
GO:0006984	ER-nucleus signaling pathway	8/3738	16/20876	0.00343042	0.03124	0.0208138	AT1G18390/AT5G67340/AT1G72280/AT1G28380/AT1G42990/AT4G08230/AT5G64510/AT1G04980	8
GO:0044743	protein transmembrane import into intracellular organelle	30/3738	103/20876	0.00348718	0.0315794	0.02104	AT1G21610/AT2G01980/AT3G49490/AT5G22000/AT5G22820/AT3G16857/AT3G19860/AT5G03940/AT1G58030/AT1G05890/AT1G05790/AT1G56200/AT1G54370/AT2G28800/AT1G79810/AT5G57360/AT5G54080/AT2G45500/AT2G41020/AT4G10925/AT5G64500/AT4G31410/AT3G13810/AT5G53440/AT5G53220/AT5G52440/AT5G20350/AT1G05840/AT1G04790/AT1G77480	30
GO:0010053	root epidermal cell differentiation	86/3738	365/20876	0.00355454	0.0316962	0.0211178	AT1G21210/AT3G49960/AT5G24630/AT5G49270/AT3G16850/AT3G18780/AT3G18820/AT3G19820/AT3G20630/AT4G02370/AT4G02500/AT4G05530/AT5G64070/AT5G67400/AT5G65700/AT5G17330/AT5G15580/AT5G12430/AT5G12400/AT5G09350/AT1G62990/AT1G62980/AT5G57530/AT3G06720/AT2G16510/AT2G17720/AT5G43520/AT1G27740/AT1G28440/AT1G31050/AT1G43020/AT1G05850/AT1G30490/AT4G30160/AT4G26690/AT4G31910/AT4G33000/AT4G33730/AT4G24820/AT4G25530…	86
GO:0009166	nucleotide catabolic process	51/3738	198/20876	0.00355874	0.0316962	0.0211178	AT1G11910/AT1G11840/AT2G01570/AT3G27430/AT3G17240/AT3G18190/AT4G11150/AT5G52920/AT5G67500/AT5G08300/AT5G20720/AT1G60710/AT2G18040/AT1G23190/AT1G53240/AT1G53310/AT4G29810/AT1G04410/AT1G05850/AT1G30580/AT1G30110/AT1G56190/AT4G26390/AT4G26970/AT4G29220/AT3G27890/AT3G54320/AT5G60360/AT2G41430/AT2G36830/AT2G36580/AT2G36530/AT5G42740/AT5G49720/AT5G63510/AT5G63680/AT4G35450/AT4G34180/AT4G32470/AT4G31300…	51
GO:1901292	nucleoside phosphate catabolic process	51/3738	198/20876	0.00355874	0.0316962	0.0211178	AT1G11910/AT1G11840/AT2G01570/AT3G27430/AT3G17240/AT3G18190/AT4G11150/AT5G52920/AT5G67500/AT5G08300/AT5G20720/AT1G60710/AT2G18040/AT1G23190/AT1G53240/AT1G53310/AT4G29810/AT1G04410/AT1G05850/AT1G30580/AT1G30110/AT1G56190/AT4G26390/AT4G26970/AT4G29220/AT3G27890/AT3G54320/AT5G60360/AT2G41430/AT2G36830/AT2G36580/AT2G36530/AT5G42740/AT5G49720/AT5G63510/AT5G63680/AT4G35450/AT4G34180/AT4G32470/AT4G31300…	51
GO:0048532	anatomical structure arrangement	65/3738	264/20876	0.0036068	0.0319488	0.021286	AT3G60830/AT3G49600/AT4G26870/AT3G43920/AT3G16830/AT3G20010/AT3G20490/AT4G02460/AT4G02570/AT5G41520/AT5G65700/AT5G12410/AT5G61480/AT1G69120/AT2G31970/AT2G28290/AT2G06510/AT1G25350/AT3G15880/AT3G13510/AT1G23380/AT1G31320/AT1G36160/AT2G19970/AT1G32190/AT1G30490/AT1G56010/AT4G26740/AT4G32970/AT4G33330/AT4G33650/AT4G36180/AT3G50660/AT2G28250/AT3G49670/AT5G57130/AT5G53950/AT4G01560/AT2G41500/AT2G39810…	65
GO:0006265	DNA topological change	7/3738	13/20876	0.00366288	0.0322013	0.0214543	AT3G23890/AT5G55310/AT1G63990/AT5G63920/AT4G31210/AT5G55300/AT3G10690	7
GO:0006643	membrane lipid metabolic process	44/3738	166/20876	0.00367504	0.0322013	0.0214543	AT1G22990/AT4G04800/AT5G25370/AT3G03540/AT3G16785/AT3G17770/AT3G17790/AT3G20480/AT4G02380/AT4G04490/AT4G12250/AT4G12110/AT5G17250/AT1G68740/AT3G15940/AT1G31830/AT1G31820/AT1G30500/AT4G36480/AT3G52820/AT4G24890/AT1G08310/AT3G54020/AT4G02280/AT4G04930/AT2G37940/AT2G34980/AT2G34500/AT3G57170/AT4G00550/AT3G45100/AT5G54730/AT5G64500/AT4G23000/AT3G26380/AT3G19260/AT1G04920/AT5G51290/AT3G02050/AT3G11670…	44
GO:0009933	meristem structural organization	64/3738	260/20876	0.00387322	0.0337553	0.0224897	AT3G60830/AT3G49600/AT4G26870/AT3G43920/AT3G16830/AT3G20010/AT3G20490/AT4G02460/AT4G02570/AT5G41520/AT5G65700/AT5G12410/AT5G61480/AT1G69120/AT2G31970/AT2G28290/AT2G06510/AT1G25350/AT3G15880/AT3G13510/AT1G23380/AT1G31320/AT1G36160/AT2G19970/AT1G32190/AT1G30490/AT1G56010/AT4G26740/AT4G32970/AT4G33330/AT4G33650/AT4G36180/AT2G28250/AT3G49670/AT5G57130/AT5G53950/AT4G01560/AT2G41500/AT2G39810/AT2G36850…	64
GO:0090501	RNA phosphodiester bond hydrolysis	10/3738	23/20876	0.003934	0.0338837	0.0225752	AT5G27700/AT5G15550/AT1G63780/AT2G37990/AT4G32720/AT3G53890/AT3G04770/AT5G52470/AT5G23880/AT5G41190	10
GO:0032446	protein modification by small protein conjugation	54/3738	213/20876	0.00396289	0.0338837	0.0225752	AT1G21410/AT3G60830/AT5G27700/AT3G49600/AT3G20490/AT4G02460/AT5G60040/AT3G47990/AT5G67320/AT5G17270/AT5G12410/AT5G07270/AT2G31970/AT2G28290/AT2G06210/AT2G06510/AT1G25350/AT1G06770/AT1G55860/AT4G26740/AT4G26840/AT4G33400/AT4G33650/AT4G39680/AT4G24940/AT1G79810/AT5G60410/AT4G01560/AT2G45490/AT2G42360/AT2G41500/AT2G39810/AT2G36270/AT2G35000/AT2G34780/AT2G27300/AT2G39090/AT5G64330/AT4G31160/AT4G31120…	54
GO:0019953	sexual reproduction	75/3738	313/20876	0.0039667	0.0338837	0.0225752	AT4G00050/AT2G01120/AT2G01110/AT3G43210/AT3G49730/AT3G49890/AT5G22260/AT5G22320/AT5G22330/AT5G22840/AT3G21180/AT4G02460/AT4G02590/AT4G11920/AT5G60040/AT5G67520/AT5G17270/AT5G15610/AT5G15570/AT5G12410/AT5G07280/AT1G69120/AT1G69210/AT1G69380/AT2G21750/AT2G31970/AT2G31960/AT2G06510/AT2G16570/AT2G18290/AT2G18330/AT1G23240/AT1G30480/AT1G55870/AT4G27010/AT4G33790/AT4G35560/AT3G62310/AT5G38720/AT4G29170…	75
GO:0045892	negative regulation of transcription, DNA-templated	91/3738	391/20876	0.00401337	0.0338837	0.0225752	AT1G22990/AT1G21410/AT1G77720/AT2G01120/AT5G22010/AT5G22240/AT5G22650/AT4G26870/AT3G43920/AT3G16780/AT3G17790/AT3G20010/AT3G20150/AT3G20910/AT3G21150/AT4G02060/AT4G01730/AT5G67320/AT5G25590/AT5G17690/AT1G63020/AT1G62990/AT3G23890/AT1G68740/AT1G72250/AT2G28290/AT2G06210/AT2G16485/AT2G17560/AT2G17930/AT3G15550/AT3G13510/AT1G43700/AT5G48600/AT1G05950/AT1G30500/AT1G29010/AT4G33400/AT4G36210/AT4G39680…	91
GO:1902679	negative regulation of RNA biosynthetic process	91/3738	391/20876	0.00401337	0.0338837	0.0225752	AT1G22990/AT1G21410/AT1G77720/AT2G01120/AT5G22010/AT5G22240/AT5G22650/AT4G26870/AT3G43920/AT3G16780/AT3G17790/AT3G20010/AT3G20150/AT3G20910/AT3G21150/AT4G02060/AT4G01730/AT5G67320/AT5G25590/AT5G17690/AT1G63020/AT1G62990/AT3G23890/AT1G68740/AT1G72250/AT2G28290/AT2G06210/AT2G16485/AT2G17560/AT2G17930/AT3G15550/AT3G13510/AT1G43700/AT5G48600/AT1G05950/AT1G30500/AT1G29010/AT4G33400/AT4G36210/AT4G39680…	91
GO:1903507	negative regulation of nucleic acid-templated transcription	91/3738	391/20876	0.00401337	0.0338837	0.0225752	AT1G22990/AT1G21410/AT1G77720/AT2G01120/AT5G22010/AT5G22240/AT5G22650/AT4G26870/AT3G43920/AT3G16780/AT3G17790/AT3G20010/AT3G20150/AT3G20910/AT3G21150/AT4G02060/AT4G01730/AT5G67320/AT5G25590/AT5G17690/AT1G63020/AT1G62990/AT3G23890/AT1G68740/AT1G72250/AT2G28290/AT2G06210/AT2G16485/AT2G17560/AT2G17930/AT3G15550/AT3G13510/AT1G43700/AT5G48600/AT1G05950/AT1G30500/AT1G29010/AT4G33400/AT4G36210/AT4G39680…	91
GO:0030163	protein catabolic process	108/3738	475/20876	0.00405271	0.0340386	0.0226784	AT1G21410/AT2G01570/AT3G26340/AT3G27430/AT3G27440/AT5G22000/AT5G22330/AT5G25350/AT4G30640/AT3G15980/AT3G16290/AT3G18190/AT3G18780/AT3G20050/AT3G20060/AT4G02440/AT4G02570/AT4G02580/AT4G22290/AT4G11920/AT4G11260/AT5G50920/AT5G53840/AT5G67630/AT5G25380/AT5G08300/AT5G11770/AT1G63800/AT1G04810/AT3G06720/AT1G64740/AT2G21790/AT2G30950/AT2G18040/AT2G18290/AT1G36160/AT1G47250/AT1G47420/AT1G55860/AT4G26390…	108
GO:0048481	plant ovule development	42/3738	158/20876	0.00422171	0.0352752	0.0235023	AT1G11870/AT1G11860/AT2G01500/AT3G49560/AT5G15800/AT5G20240/AT5G22640/AT5G28640/AT5G42630/AT3G19170/AT4G04890/AT5G62090/AT5G62230/AT5G64050/AT5G20720/AT1G68990/AT1G69120/AT1G69180/AT1G25350/AT3G13490/AT1G36390/AT1G43850/AT4G29810/AT1G30490/AT4G32980/AT4G33760/AT4G25520/AT3G54340/AT3G55220/AT5G60410/AT3G57230/AT4G11880/AT5G60910/AT5G60970/AT3G47450/AT5G49030/AT5G52520/AT3G13470/AT5G47190/AT5G21150…	42
GO:0051604	protein maturation	22/3738	70/20876	0.00425535	0.035374	0.0235681	AT5G14520/AT5G22330/AT3G19170/AT3G20210/AT4G11240/AT5G62190/AT5G15550/AT5G12410/AT4G24820/AT3G46210/AT2G40360/AT1G03910/AT2G36305/AT2G26060/AT2G25940/AT4G00590/AT5G61540/AT4G31180/AT4G28200/AT1G49630/AT5G52820/AT1G04640	22
GO:0044786	cell cycle DNA replication	34/3738	122/20876	0.00428649	0.035451	0.0236194	AT3G50070/AT5G22220/AT5G24630/AT3G20060/AT4G11920/AT5G25380/AT1G66750/AT1G69380/AT5G67100/AT3G25100/AT2G18290/AT1G47230/AT2G19330/AT4G26760/AT3G50630/AT4G24820/AT3G54180/AT2G40550/AT2G34780/AT2G39090/AT4G34160/AT4G28980/AT4G22970/AT4G22910/AT3G25980/AT3G12280/AT5G64760/AT1G06590/AT1G03780/AT1G75950/AT1G75990/AT1G76540/AT1G77390/AT1G78770	34
GO:0009132	nucleoside diphosphate metabolic process	51/3738	200/20876	0.00441932	0.0361695	0.0240981	AT1G11910/AT1G11840/AT2G01570/AT3G27430/AT3G17240/AT3G18190/AT4G11150/AT5G52920/AT5G67500/AT5G08300/AT5G20720/AT1G60710/AT2G18040/AT1G23190/AT1G53240/AT1G53310/AT4G29810/AT1G04410/AT1G05850/AT1G30580/AT1G56190/AT4G26390/AT4G26970/AT4G29220/AT3G27890/AT3G54320/AT5G60360/AT2G41430/AT2G36830/AT2G36580/AT2G36530/AT5G42740/AT5G49720/AT5G63510/AT5G63680/AT4G35450/AT4G34180/AT4G32470/AT4G31300/AT4G31180…	51
GO:0009247	glycolipid biosynthetic process	31/3738	109/20876	0.0044724	0.0361695	0.0240981	AT1G22990/AT4G04800/AT3G03540/AT3G16785/AT3G17770/AT3G17790/AT3G20480/AT4G02380/AT4G04490/AT4G12250/AT5G17250/AT1G68740/AT3G15940/AT1G30500/AT3G52820/AT4G24890/AT1G08310/AT4G02280/AT2G34980/AT2G34500/AT3G57170/AT4G00550/AT3G45100/AT5G54730/AT4G23000/AT1G04920/AT3G02050/AT3G11670/AT2G21620/AT2G46880/AT4G17650	31
GO:0040029	regulation of gene expression, epigenetic	86/3738	368/20876	0.00449236	0.0361695	0.0240981	AT1G77720/AT2G01120/AT3G49500/AT5G22010/AT4G26870/AT3G43920/AT3G14980/AT3G16780/AT3G20010/AT3G20150/AT4G02060/AT4G01730/AT4G02460/AT3G48050/AT5G67320/AT5G25590/AT5G17690/AT5G04290/AT5G03940/AT1G63020/AT3G23890/AT1G69440/AT1G72250/AT2G31970/AT2G28290/AT2G06210/AT2G16485/AT2G17560/AT2G17930/AT3G15550/AT3G13510/AT5G48600/AT1G48900/AT1G05950/AT4G33400/AT4G39680/AT4G24680/AT4G25530/AT4G32620/AT3G54230…	86
GO:0006913	nucleocytoplasmic transport	41/3738	154/20876	0.00452468	0.0361695	0.0240981	AT5G14520/AT5G22330/AT3G16810/AT4G02400/AT4G04940/AT5G62600/AT5G17270/AT5G15550/AT5G12410/AT1G69250/AT2G31970/AT3G25150/AT1G24310/AT1G43700/AT4G27010/AT4G33200/AT2G40730/AT2G40430/AT2G37990/AT2G34780/AT2G25970/AT4G32720/AT4G31120/AT4G28200/AT3G57940/AT3G21540/AT3G12270/AT3G11964/AT3G04770/AT5G55190/AT5G54910/AT5G53480/AT5G53290/AT5G51120/AT5G11390/AT4G13350/AT5G40200/AT5G41190/AT1G30240/AT1G06720…	41
GO:0051169	nuclear transport	41/3738	154/20876	0.00452468	0.0361695	0.0240981	AT5G14520/AT5G22330/AT3G16810/AT4G02400/AT4G04940/AT5G62600/AT5G17270/AT5G15550/AT5G12410/AT1G69250/AT2G31970/AT3G25150/AT1G24310/AT1G43700/AT4G27010/AT4G33200/AT2G40730/AT2G40430/AT2G37990/AT2G34780/AT2G25970/AT4G32720/AT4G31120/AT4G28200/AT3G57940/AT3G21540/AT3G12270/AT3G11964/AT3G04770/AT5G55190/AT5G54910/AT5G53480/AT5G53290/AT5G51120/AT5G11390/AT4G13350/AT5G40200/AT5G41190/AT1G30240/AT1G06720…	41
GO:0006625	protein targeting to peroxisome	28/3738	96/20876	0.00456539	0.0361695	0.0240981	AT1G21610/AT2G01980/AT3G49490/AT5G22000/AT5G22820/AT3G16857/AT3G19860/AT5G62810/AT1G58030/AT1G05890/AT1G05790/AT1G56200/AT1G54370/AT1G79810/AT5G57360/AT5G54080/AT2G45500/AT2G41020/AT4G10925/AT5G64500/AT4G31410/AT3G13810/AT5G53440/AT5G53220/AT5G20350/AT1G05840/AT1G04790/AT1G77480	28
GO:0072662	protein localization to peroxisome	28/3738	96/20876	0.00456539	0.0361695	0.0240981	AT1G21610/AT2G01980/AT3G49490/AT5G22000/AT5G22820/AT3G16857/AT3G19860/AT5G62810/AT1G58030/AT1G05890/AT1G05790/AT1G56200/AT1G54370/AT1G79810/AT5G57360/AT5G54080/AT2G45500/AT2G41020/AT4G10925/AT5G64500/AT4G31410/AT3G13810/AT5G53440/AT5G53220/AT5G20350/AT1G05840/AT1G04790/AT1G77480	28
GO:0072663	establishment of protein localization to peroxisome	28/3738	96/20876	0.00456539	0.0361695	0.0240981	AT1G21610/AT2G01980/AT3G49490/AT5G22000/AT5G22820/AT3G16857/AT3G19860/AT5G62810/AT1G58030/AT1G05890/AT1G05790/AT1G56200/AT1G54370/AT1G79810/AT5G57360/AT5G54080/AT2G45500/AT2G41020/AT4G10925/AT5G64500/AT4G31410/AT3G13810/AT5G53440/AT5G53220/AT5G20350/AT1G05840/AT1G04790/AT1G77480	28
GO:0043572	plastid fission	9/3738	20/20876	0.00468245	0.0361695	0.0240981	AT5G42480/AT3G19180/AT1G69390/AT1G20830/AT2G16070/AT5G55280/AT5G53280/AT5G51020/AT5G24020	9
GO:0006342	chromatin silencing	60/3738	243/20876	0.00468898	0.0361695	0.0240981	AT1G77720/AT2G01120/AT5G22010/AT4G26870/AT3G43920/AT3G16780/AT3G20010/AT3G20150/AT4G02060/AT4G01730/AT5G67320/AT5G25590/AT5G17690/AT1G63020/AT3G23890/AT1G72250/AT2G28290/AT2G06210/AT2G16485/AT2G17560/AT2G17930/AT3G15550/AT3G13510/AT5G48600/AT1G05950/AT4G33400/AT4G39680/AT3G54230/AT3G54350/AT2G45490/AT2G39810/AT2G36490/AT2G36480/AT2G36200/AT2G35630/AT2G34780/AT2G32590/AT2G31320/AT2G31270/AT1G80070…	60
GO:0006096	glycolytic process	50/3738	196/20876	0.00474713	0.0361695	0.0240981	AT1G11910/AT1G11840/AT2G01570/AT3G27430/AT3G17240/AT3G18190/AT4G11150/AT5G52920/AT5G67500/AT5G08300/AT5G20720/AT1G60710/AT2G18040/AT1G23190/AT1G53240/AT1G53310/AT4G29810/AT1G04410/AT1G05850/AT1G30580/AT1G56190/AT4G26390/AT4G26970/AT4G29220/AT3G27890/AT3G54320/AT5G60360/AT2G41430/AT2G36830/AT2G36580/AT2G36530/AT5G42740/AT5G49720/AT5G63510/AT5G63680/AT4G35450/AT4G34180/AT4G32470/AT4G31300/AT4G31180…	50
GO:0006165	nucleoside diphosphate phosphorylation	50/3738	196/20876	0.00474713	0.0361695	0.0240981	AT1G11910/AT1G11840/AT2G01570/AT3G27430/AT3G17240/AT3G18190/AT4G11150/AT5G52920/AT5G67500/AT5G08300/AT5G20720/AT1G60710/AT2G18040/AT1G23190/AT1G53240/AT1G53310/AT4G29810/AT1G04410/AT1G05850/AT1G30580/AT1G56190/AT4G26390/AT4G26970/AT4G29220/AT3G27890/AT3G54320/AT5G60360/AT2G41430/AT2G36830/AT2G36580/AT2G36530/AT5G42740/AT5G49720/AT5G63510/AT5G63680/AT4G35450/AT4G34180/AT4G32470/AT4G31300/AT4G31180…	50
GO:0006757	ATP generation from ADP	50/3738	196/20876	0.00474713	0.0361695	0.0240981	AT1G11910/AT1G11840/AT2G01570/AT3G27430/AT3G17240/AT3G18190/AT4G11150/AT5G52920/AT5G67500/AT5G08300/AT5G20720/AT1G60710/AT2G18040/AT1G23190/AT1G53240/AT1G53310/AT4G29810/AT1G04410/AT1G05850/AT1G30580/AT1G56190/AT4G26390/AT4G26970/AT4G29220/AT3G27890/AT3G54320/AT5G60360/AT2G41430/AT2G36830/AT2G36580/AT2G36530/AT5G42740/AT5G49720/AT5G63510/AT5G63680/AT4G35450/AT4G34180/AT4G32470/AT4G31300/AT4G31180…	50
GO:0042866	pyruvate biosynthetic process	50/3738	196/20876	0.00474713	0.0361695	0.0240981	AT1G11910/AT1G11840/AT2G01570/AT3G27430/AT3G17240/AT3G18190/AT4G11150/AT5G52920/AT5G67500/AT5G08300/AT5G20720/AT1G60710/AT2G18040/AT1G23190/AT1G53240/AT1G53310/AT4G29810/AT1G04410/AT1G05850/AT1G30580/AT1G56190/AT4G26390/AT4G26970/AT4G29220/AT3G27890/AT3G54320/AT5G60360/AT2G41430/AT2G36830/AT2G36580/AT2G36530/AT5G42740/AT5G49720/AT5G63510/AT5G63680/AT4G35450/AT4G34180/AT4G32470/AT4G31300/AT4G31180…	50
GO:0046148	pigment biosynthetic process	65/3738	267/20876	0.00475661	0.0361695	0.0240981	AT1G11860/AT1G56500/AT5G67030/AT3G16857/AT2G40490/AT3G21200/AT4G01900/AT4G02530/AT4G04640/AT5G50920/AT5G52570/AT5G08280/AT5G17230/AT5G17220/AT1G69180/AT1G76450/AT2G27680/AT2G16570/AT3G15850/AT5G20140/AT1G32200/AT1G56050/AT4G31920/AT4G32980/AT4G33010/AT4G25080/AT5G57030/AT5G54190/AT5G54160/AT5G54060/AT2G41680/AT2G40400/AT2G37660/AT2G36990/AT2G26170/AT1G63970/AT1G80050/AT1G80030/AT3G57260/AT4G09650…	65
GO:0035670	plant-type ovary development	42/3738	159/20876	0.00476397	0.0361695	0.0240981	AT1G11870/AT1G11860/AT2G01500/AT3G49560/AT5G15800/AT5G20240/AT5G22640/AT5G28640/AT5G42630/AT3G19170/AT4G04890/AT5G62090/AT5G62230/AT5G64050/AT5G20720/AT1G68990/AT1G69120/AT1G69180/AT1G25350/AT3G13490/AT1G36390/AT1G43850/AT4G29810/AT1G30490/AT4G32980/AT4G33760/AT4G25520/AT3G54340/AT3G55220/AT5G60410/AT3G57230/AT4G11880/AT5G60910/AT5G60970/AT3G47450/AT5G49030/AT5G52520/AT3G13470/AT5G47190/AT5G21150…	42
GO:0006081	cellular aldehyde metabolic process	99/3738	433/20876	0.00484724	0.0361695	0.0240981	AT1G11840/AT1G56500/AT3G29185/AT2G01140/AT1G70770/AT3G16000/AT3G16250/AT3G20480/AT4G01870/AT4G01900/AT4G02530/AT4G04640/AT4G12130/AT5G65750/AT5G08280/AT5G20720/AT5G17560/AT5G17230/AT5G17170/AT5G09590/AT5G03940/AT5G03905/AT1G63770/AT1G70760/AT1G76450/AT2G30950/AT2G27680/AT2G18950/AT3G24200/AT3G15850/AT3G15520/AT1G04420/AT1G32200/AT1G32070/AT1G32060/AT1G30110/AT1G53580/AT4G34090/AT4G32980/AT4G33010…	99
GO:0046467	membrane lipid biosynthetic process	40/3738	150/20876	0.00484927	0.0361695	0.0240981	AT1G22990/AT4G04800/AT3G03540/AT3G16785/AT3G17770/AT3G17790/AT3G20480/AT4G02380/AT4G04490/AT4G12250/AT4G12110/AT5G17250/AT1G68740/AT3G15940/AT1G31830/AT1G31820/AT1G30500/AT4G36480/AT3G52820/AT4G24890/AT1G08310/AT3G54020/AT4G02280/AT4G04930/AT2G37940/AT2G34980/AT2G34500/AT3G57170/AT4G00550/AT3G45100/AT5G54730/AT5G64500/AT4G23000/AT3G19260/AT1G04920/AT3G02050/AT3G11670/AT2G21620/AT2G46880/AT4G17650	40
GO:0009756	carbohydrate mediated signaling	32/3738	114/20876	0.00486608	0.0361695	0.0240981	AT3G60830/AT3G49600/AT5G67030/AT3G20490/AT4G02060/AT4G02460/AT3G47990/AT5G12410/AT2G31970/AT2G28290/AT2G06510/AT1G25350/AT1G05630/AT4G26740/AT4G33650/AT4G01560/AT2G41500/AT2G39810/AT2G36270/AT2G34780/AT2G27300/AT1G16610/AT4G31160/AT4G31120/AT4G22970/AT3G27670/AT3G11960/AT3G01090/AT5G55300/AT2G06990/AT5G20320/AT1G76030	32
GO:0010182	sugar mediated signaling pathway	32/3738	114/20876	0.00486608	0.0361695	0.0240981	AT3G60830/AT3G49600/AT5G67030/AT3G20490/AT4G02060/AT4G02460/AT3G47990/AT5G12410/AT2G31970/AT2G28290/AT2G06510/AT1G25350/AT1G05630/AT4G26740/AT4G33650/AT4G01560/AT2G41500/AT2G39810/AT2G36270/AT2G34780/AT2G27300/AT1G16610/AT4G31160/AT4G31120/AT4G22970/AT3G27670/AT3G11960/AT3G01090/AT5G55300/AT2G06990/AT5G20320/AT1G76030	32
GO:0072525	pyridine-containing compound biosynthetic process	54/3738	215/20876	0.00486818	0.0361695	0.0240981	AT1G21640/AT1G11910/AT1G11840/AT2G01570/AT3G27430/AT3G17240/AT3G18190/AT3G21070/AT4G11150/AT5G52920/AT5G67500/AT5G08300/AT5G20720/AT1G60710/AT2G18040/AT1G23190/AT1G53240/AT1G53310/AT4G29810/AT1G04410/AT1G05850/AT1G30580/AT1G56190/AT4G26390/AT4G26970/AT4G29220/AT3G27890/AT3G54320/AT5G60360/AT2G41430/AT2G36830/AT2G36580/AT2G36530/AT5G42740/AT5G49720/AT5G49970/AT5G63510/AT5G63680/AT4G35450/AT4G34180…	54
GO:0006986	response to unfolded protein	48/3738	187/20876	0.00491658	0.0361695	0.0240981	AT1G22400/AT1G70770/AT3G44460/AT3G49350/AT3G49370/AT3G49530/AT5G15730/AT5G20990/AT3G16785/AT4G02380/AT4G02640/AT4G04490/AT5G67340/AT2G39650/AT2G17770/AT3G13050/AT3G15500/AT1G42990/AT1G43700/AT4G29810/AT4G33430/AT4G25030/AT4G33920/AT3G58120/AT5G13190/AT2G42380/AT2G41070/AT2G26150/AT1G64060/AT4G00550/AT4G08180/AT5G61560/AT5G62570/AT4G34150/AT4G23190/AT3G20410/AT3G19290/AT3G08720/AT3G13430/AT4G33050…	48
GO:0034620	cellular response to unfolded protein	48/3738	187/20876	0.00491658	0.0361695	0.0240981	AT1G22400/AT1G70770/AT3G44460/AT3G49350/AT3G49370/AT3G49530/AT5G15730/AT5G20990/AT3G16785/AT4G02380/AT4G02640/AT4G04490/AT5G67340/AT2G39650/AT2G17770/AT3G13050/AT3G15500/AT1G42990/AT1G43700/AT4G29810/AT4G33430/AT4G25030/AT4G33920/AT3G58120/AT5G13190/AT2G42380/AT2G41070/AT2G26150/AT1G64060/AT4G00550/AT4G08180/AT5G61560/AT5G62570/AT4G34150/AT4G23190/AT3G20410/AT3G19290/AT3G08720/AT3G13430/AT4G33050…	48
GO:0035967	cellular response to topologically incorrect protein	48/3738	187/20876	0.00491658	0.0361695	0.0240981	AT1G22400/AT1G70770/AT3G44460/AT3G49350/AT3G49370/AT3G49530/AT5G15730/AT5G20990/AT3G16785/AT4G02380/AT4G02640/AT4G04490/AT5G67340/AT2G39650/AT2G17770/AT3G13050/AT3G15500/AT1G42990/AT1G43700/AT4G29810/AT4G33430/AT4G25030/AT4G33920/AT3G58120/AT5G13190/AT2G42380/AT2G41070/AT2G26150/AT1G64060/AT4G00550/AT4G08180/AT5G61560/AT5G62570/AT4G34150/AT4G23190/AT3G20410/AT3G19290/AT3G08720/AT3G13430/AT4G33050…	48
GO:0044257	cellular protein catabolic process	105/3738	463/20876	0.00493119	0.0361695	0.0240981	AT1G21410/AT3G26340/AT3G27430/AT3G27440/AT5G22000/AT5G22330/AT5G25350/AT4G30640/AT3G15980/AT3G16290/AT3G18190/AT3G18780/AT3G20050/AT3G20060/AT4G02440/AT4G02570/AT4G02580/AT4G22290/AT4G11920/AT4G11260/AT5G50920/AT5G53840/AT5G67630/AT5G25380/AT5G08300/AT5G11770/AT1G63800/AT1G04810/AT3G06720/AT1G64740/AT2G21790/AT2G30950/AT2G18040/AT2G18290/AT1G36160/AT1G47250/AT1G47420/AT1G55860/AT4G26390/AT4G26840…	105
GO:0016109	tetraterpenoid biosynthetic process	29/3738	101/20876	0.00503999	0.036624	0.0244009	AT1G11860/AT1G56500/AT5G67030/AT4G02530/AT5G52570/AT5G17230/AT2G27680/AT3G15850/AT5G20140/AT1G32200/AT4G32980/AT5G57030/AT2G41680/AT2G36990/AT2G26170/AT1G63970/AT1G80030/AT4G39040/AT3G50685/AT5G49030/AT3G11950/AT5G55220/AT5G53490/AT3G03710/AT3G11670/AT5G23120/AT1G49380/AT1G06570/AT1G76730	29
GO:0016117	carotenoid biosynthetic process	29/3738	101/20876	0.00503999	0.036624	0.0244009	AT1G11860/AT1G56500/AT5G67030/AT4G02530/AT5G52570/AT5G17230/AT2G27680/AT3G15850/AT5G20140/AT1G32200/AT4G32980/AT5G57030/AT2G41680/AT2G36990/AT2G26170/AT1G63970/AT1G80030/AT4G39040/AT3G50685/AT5G49030/AT3G11950/AT5G55220/AT5G53490/AT3G03710/AT3G11670/AT5G23120/AT1G49380/AT1G06570/AT1G76730	29
GO:0034404	nucleobase-containing small molecule biosynthetic process	52/3738	206/20876	0.00507392	0.036624	0.0244009	AT1G11910/AT1G11840/AT2G01570/AT3G27430/AT3G17240/AT3G18190/AT4G11150/AT5G52920/AT5G67500/AT5G08300/AT5G20720/AT1G60710/AT2G18040/AT1G23190/AT1G53240/AT1G53310/AT4G29810/AT1G04410/AT1G05850/AT1G30580/AT1G30110/AT1G56190/AT4G26390/AT4G26970/AT4G29220/AT3G27890/AT3G54320/AT5G60360/AT2G41430/AT2G36830/AT2G36580/AT2G36530/AT5G42740/AT5G49720/AT5G63510/AT5G63680/AT4G35450/AT4G34180/AT4G32470/AT4G31300…	52
GO:0045934	negative regulation of nucleobase-containing compound metabolic process	94/3738	409/20876	0.00509498	0.036624	0.0244009	AT1G22990/AT1G21410/AT1G77720/AT2G01120/AT5G22010/AT5G22240/AT5G22650/AT4G26870/AT3G43920/AT3G16780/AT3G17790/AT3G20010/AT3G20150/AT3G20910/AT3G21150/AT4G02070/AT4G02060/AT4G01730/AT5G67320/AT5G25590/AT5G17690/AT1G63020/AT1G62990/AT3G23890/AT1G68740/AT1G72250/AT2G28290/AT2G06210/AT2G16485/AT2G17560/AT2G17930/AT2G18290/AT3G15550/AT3G13510/AT1G43700/AT5G48600/AT1G05950/AT1G30500/AT1G29010/AT4G33400…	94
GO:0009292	genetic transfer	12/3738	31/20876	0.00515131	0.036624	0.0244009	AT5G22650/AT5G22750/AT3G19840/AT5G09790/AT1G43700/AT5G56950/AT1G79000/AT1G80740/AT1G32750/AT5G53430/AT1G48620/AT5G49160	12
GO:0009294	DNA mediated transformation	12/3738	31/20876	0.00515131	0.036624	0.0244009	AT5G22650/AT5G22750/AT3G19840/AT5G09790/AT1G43700/AT5G56950/AT1G79000/AT1G80740/AT1G32750/AT5G53430/AT1G48620/AT5G49160	12
GO:0044764	multi-organism cellular process	12/3738	31/20876	0.00515131	0.036624	0.0244009	AT5G22650/AT5G22750/AT3G19840/AT5G09790/AT1G43700/AT5G56950/AT1G79000/AT1G80740/AT1G32750/AT5G53430/AT1G48620/AT5G49160	12
GO:0051603	proteolysis involved in cellular protein catabolic process	99/3738	434/20876	0.00519676	0.0367858	0.0245088	AT1G21410/AT3G26340/AT3G27430/AT3G27440/AT5G22000/AT5G22330/AT5G25350/AT4G30640/AT3G15980/AT3G18190/AT3G18780/AT3G20050/AT3G20060/AT4G02440/AT4G02570/AT4G02580/AT4G22290/AT4G11920/AT4G11260/AT5G53840/AT5G67630/AT5G25380/AT5G08300/AT5G11770/AT1G63800/AT1G04810/AT3G06720/AT1G64740/AT2G21790/AT2G18040/AT2G18290/AT1G36160/AT1G47250/AT1G47420/AT1G55860/AT4G26390/AT4G26840/AT4G26970/AT4G33210/AT4G36410…	99
GO:0046939	nucleotide phosphorylation	50/3738	197/20876	0.0052783	0.0368997	0.0245846	AT1G11910/AT1G11840/AT2G01570/AT3G27430/AT3G17240/AT3G18190/AT4G11150/AT5G52920/AT5G67500/AT5G08300/AT5G20720/AT1G60710/AT2G18040/AT1G23190/AT1G53240/AT1G53310/AT4G29810/AT1G04410/AT1G05850/AT1G30580/AT1G56190/AT4G26390/AT4G26970/AT4G29220/AT3G27890/AT3G54320/AT5G60360/AT2G41430/AT2G36830/AT2G36580/AT2G36530/AT5G42740/AT5G49720/AT5G63510/AT5G63680/AT4G35450/AT4G34180/AT4G32470/AT4G31300/AT4G31180…	50
GO:0140013	meiotic nuclear division	50/3738	197/20876	0.0052783	0.0368997	0.0245846	AT2G01120/AT3G43210/AT3G49730/AT5G22010/AT5G24630/AT3G20475/AT4G02070/AT4G02460/AT5G60040/AT5G15610/AT5G07290/AT2G02660/AT3G23890/AT2G06210/AT2G06510/AT1G47570/AT5G48600/AT4G26760/AT4G35520/AT4G36390/AT4G39680/AT4G25540/AT4G29170/AT3G49830/AT5G57450/AT2G36850/AT2G36480/AT2G36200/AT2G35630/AT2G31320/AT1G63990/AT2G39090/AT5G08560/AT5G63920/AT5G64520/AT5G65460/AT4G31400/AT4G22970/AT3G27730/AT3G26730…	50
GO:0046364	monosaccharide biosynthetic process	47/3738	183/20876	0.00528114	0.0368997	0.0245846	AT1G11840/AT3G27430/AT3G27440/AT2G46740/AT5G22330/AT5G28840/AT3G15980/AT3G18190/AT3G18780/AT3G20050/AT5G67630/AT5G65690/AT5G08300/AT5G20720/AT1G60710/AT1G04810/AT3G06720/AT1G64740/AT2G21790/AT1G65770/AT2G18040/AT1G23190/AT1G36160/AT1G53240/AT1G04410/AT1G30620/AT1G30580/AT4G26390/AT4G26840/AT4G26850/AT4G26970/AT4G33670/AT2G36530/AT5G44340/AT5G42740/AT1G79990/AT3G02530/AT4G35450/AT4G31180/AT3G27190…	47
GO:0043574	peroxisomal transport	28/3738	97/20876	0.00534325	0.0371734	0.024767	AT1G21610/AT2G01980/AT3G49490/AT5G22000/AT5G22820/AT3G16857/AT3G19860/AT5G62810/AT1G58030/AT1G05890/AT1G05790/AT1G56200/AT1G54370/AT1G79810/AT5G57360/AT5G54080/AT2G45500/AT2G41020/AT4G10925/AT5G64500/AT4G31410/AT3G13810/AT5G53440/AT5G53220/AT5G20350/AT1G05840/AT1G04790/AT1G77480	28
GO:0000478	endonucleolytic cleavage involved in rRNA processing	8/3738	17/20876	0.00547141	0.0375859	0.0250418	AT5G27700/AT5G15550/AT1G63780/AT2G37990/AT4G32720/AT3G53890/AT3G04770/AT5G52470	8
GO:0090502	RNA phosphodiester bond hydrolysis, endonucleolytic	8/3738	17/20876	0.00547141	0.0375859	0.0250418	AT5G27700/AT5G15550/AT1G63780/AT2G37990/AT4G32720/AT3G53890/AT3G04770/AT5G52470	8
GO:0050832	defense response to fungus	82/3738	351/20876	0.00547209	0.0375859	0.0250418	AT1G63880/AT3G28930/AT3G44480/AT5G20230/AT5G20990/AT5G22330/AT5G47910/AT3G16785/AT3G18165/AT4G02195/AT4G02380/AT4G04490/AT4G11260/AT5G61420/AT5G67340/AT5G26170/AT5G24530/AT5G17290/AT5G12870/AT5G09650/AT1G64070/AT1G61560/AT2G39660/AT3G15500/AT1G28380/AT1G42990/AT4G29810/AT1G05010/AT1G05800/AT1G32060/AT4G33430/AT3G27890/AT3G48990/AT1G52400/AT5G57220/AT2G40750/AT2G39210/AT2G39200/AT2G37940/AT2G37630…	82
GO:0016071	mRNA metabolic process	83/3738	356/20876	0.00551661	0.0376569	0.0250891	AT1G22760/AT5G22250/AT5G28210/AT5G28500/AT3G16830/AT3G20930/AT4G04885/AT4G04940/AT5G62290/AT5G62840/AT5G64960/AT5G67320/AT5G42220/AT5G17690/AT5G12400/AT2G06210/AT2G17730/AT2G17750/AT2G17972/AT2G18300/AT3G15520/AT1G22910/AT1G47580/AT1G05890/AT1G30460/AT1G53720/AT4G27000/AT4G32420/AT4G32980/AT4G33210/AT4G33470/AT4G24680/AT4G24810/AT4G25500/AT3G25840/AT3G46210/AT3G53170/AT3G54230/AT5G58040/AT5G56900…	83
GO:0044703	multi-organism reproductive process	75/3738	317/20876	0.0055289	0.0376569	0.0250891	AT4G00050/AT2G01120/AT2G01110/AT3G43210/AT3G49730/AT3G49890/AT5G22260/AT5G22320/AT5G22330/AT5G22840/AT3G21180/AT4G02460/AT4G02590/AT4G11920/AT5G60040/AT5G67520/AT5G17270/AT5G15610/AT5G15570/AT5G12410/AT5G07280/AT1G69120/AT1G69210/AT1G69380/AT2G21750/AT2G31970/AT2G31960/AT2G06510/AT2G16570/AT2G18290/AT2G18330/AT1G23240/AT1G30480/AT1G55870/AT4G27010/AT4G33790/AT4G35560/AT3G62310/AT5G38720/AT4G29170…	75
GO:0006664	glycolipid metabolic process	32/3738	115/20876	0.00560821	0.0377572	0.025156	AT1G22990/AT4G04800/AT3G03540/AT3G16785/AT3G17770/AT3G17790/AT3G20480/AT4G02380/AT4G04490/AT4G12250/AT5G17250/AT1G68740/AT3G15940/AT1G30500/AT3G52820/AT4G24890/AT1G08310/AT4G02280/AT2G34980/AT2G34500/AT3G57170/AT4G00550/AT3G45100/AT5G54730/AT4G23000/AT3G26380/AT1G04920/AT3G02050/AT3G11670/AT2G21620/AT2G46880/AT4G17650	32
GO:0016036	cellular response to phosphate starvation	36/3738	133/20876	0.00562632	0.0377572	0.025156	AT1G23010/AT1G22990/AT4G04800/AT5G21040/AT3G03520/AT3G03540/AT3G16785/AT3G17770/AT3G17790/AT3G20330/AT4G02380/AT4G04490/AT4G12250/AT1G63010/AT1G68740/AT1G69480/AT1G53310/AT1G30500/AT3G52820/AT4G24890/AT1G08310/AT5G18200/AT5G60410/AT2G38920/AT2G34500/AT4G00550/AT5G54730/AT4G23000/AT3G02050/AT3G03710/AT3G11670/AT2G21620/AT2G46880/AT4G17650/AT5G41080/AT3G27740	36
GO:0009110	vitamin biosynthetic process	19/3738	59/20876	0.0056711	0.0377572	0.025156	AT1G22940/AT2G46740/AT5G28840/AT3G14990/AT1G68890/AT3G61530/AT1G65770/AT2G18950/AT1G23360/AT1G30520/AT4G26850/AT4G33670/AT5G53970/AT2G28880/AT5G49970/AT5G54770/AT4G32770/AT2G39770/AT1G06570	19
GO:0006633	fatty acid biosynthetic process	41/3738	156/20876	0.00575671	0.0377572	0.025156	AT3G28910/AT4G01900/AT4G02530/AT4G04640/AT5G52920/AT5G17230/AT2G27680/AT3G25110/AT3G15870/AT2G18950/AT3G15850/AT1G36160/AT1G43800/AT1G32200/AT1G30120/AT5G55310/AT4G26740/AT4G32980/AT4G33010/AT4G25050/AT3G25860/AT3G54010/AT2G38040/AT2G31360/AT1G63970/AT4G11030/AT4G39030/AT4G23600/AT5G35360/AT3G19260/AT5G55300/AT5G55240/AT5G53490/AT3G11670/AT5G10160/AT5G23060/AT4G16760/AT4G13050/AT1G06080/AT1G04640…	41
GO:0000096	sulfur amino acid metabolic process	79/3738	337/20876	0.00576037	0.0377572	0.025156	AT1G11870/AT1G11860/AT1G11840/AT3G60830/AT3G25900/AT5G14120/AT5G20980/AT5G28020/AT5G28030/AT3G19400/AT3G19820/AT3G21270/AT4G01900/AT4G02610/AT4G04640/AT4G04610/AT4G12110/AT5G65760/AT5G08280/AT5G20720/AT5G12410/AT5G09770/AT5G09650/AT1G61520/AT1G70280/AT2G27680/AT2G18250/AT2G18950/AT3G23810/AT1G23310/AT1G31330/AT1G43580/AT1G05850/AT1G32060/AT1G56190/AT4G34050/AT4G32980/AT4G33010/AT4G33530/AT3G62130…	79
GO:0009150	purine ribonucleotide metabolic process	79/3738	337/20876	0.00576037	0.0377572	0.025156	AT1G11910/AT1G11840/AT2G01570/AT3G26370/AT3G27430/AT1G28960/AT3G17240/AT3G18190/AT5G47770/AT3G19820/AT3G20260/AT4G02580/AT4G04640/AT4G12110/AT4G11150/AT5G52920/AT5G67500/AT5G08300/AT5G20720/AT5G11770/AT1G60710/AT1G60810/AT2G17560/AT2G18040/AT2G18250/AT2G18450/AT1G23190/AT1G47290/AT1G53240/AT1G53310/AT4G29810/AT1G04410/AT1G05850/AT1G30580/AT1G30120/AT1G56190/AT4G26390/AT4G26970/AT4G25870/AT4G29220…	79
GO:0010558	negative regulation of macromolecule biosynthetic process	93/3738	406/20876	0.00584891	0.0377572	0.025156	AT1G22990/AT1G21410/AT1G77720/AT2G01120/AT5G22010/AT5G22240/AT5G22650/AT4G26870/AT3G43920/AT3G16780/AT3G17790/AT3G20010/AT3G20150/AT3G20910/AT3G21150/AT4G02060/AT4G01730/AT3G48050/AT5G67320/AT5G25590/AT5G17690/AT1G63020/AT1G62990/AT3G23890/AT1G68740/AT1G72250/AT2G28290/AT2G06210/AT2G16485/AT2G17560/AT2G17930/AT2G18290/AT3G15550/AT3G13510/AT1G43700/AT5G48600/AT1G05950/AT1G30500/AT1G29010/AT4G33400…	93
GO:2000113	negative regulation of cellular macromolecule biosynthetic process	93/3738	406/20876	0.00584891	0.0377572	0.025156	AT1G22990/AT1G21410/AT1G77720/AT2G01120/AT5G22010/AT5G22240/AT5G22650/AT4G26870/AT3G43920/AT3G16780/AT3G17790/AT3G20010/AT3G20150/AT3G20910/AT3G21150/AT4G02060/AT4G01730/AT3G48050/AT5G67320/AT5G25590/AT5G17690/AT1G63020/AT1G62990/AT3G23890/AT1G68740/AT1G72250/AT2G28290/AT2G06210/AT2G16485/AT2G17560/AT2G17930/AT2G18290/AT3G15550/AT3G13510/AT1G43700/AT5G48600/AT1G05950/AT1G30500/AT1G29010/AT4G33400…	93
GO:0009135	purine nucleoside diphosphate metabolic process	50/3738	198/20876	0.00585924	0.0377572	0.025156	AT1G11910/AT1G11840/AT2G01570/AT3G27430/AT3G17240/AT3G18190/AT4G11150/AT5G52920/AT5G67500/AT5G08300/AT5G20720/AT1G60710/AT2G18040/AT1G23190/AT1G53240/AT1G53310/AT4G29810/AT1G04410/AT1G05850/AT1G30580/AT1G56190/AT4G26390/AT4G26970/AT4G29220/AT3G27890/AT3G54320/AT5G60360/AT2G41430/AT2G36830/AT2G36580/AT2G36530/AT5G42740/AT5G49720/AT5G63510/AT5G63680/AT4G35450/AT4G34180/AT4G32470/AT4G31300/AT4G31180…	50
GO:0009179	purine ribonucleoside diphosphate metabolic process	50/3738	198/20876	0.00585924	0.0377572	0.025156	AT1G11910/AT1G11840/AT2G01570/AT3G27430/AT3G17240/AT3G18190/AT4G11150/AT5G52920/AT5G67500/AT5G08300/AT5G20720/AT1G60710/AT2G18040/AT1G23190/AT1G53240/AT1G53310/AT4G29810/AT1G04410/AT1G05850/AT1G30580/AT1G56190/AT4G26390/AT4G26970/AT4G29220/AT3G27890/AT3G54320/AT5G60360/AT2G41430/AT2G36830/AT2G36580/AT2G36530/AT5G42740/AT5G49720/AT5G63510/AT5G63680/AT4G35450/AT4G34180/AT4G32470/AT4G31300/AT4G31180…	50
GO:0009185	ribonucleoside diphosphate metabolic process	50/3738	198/20876	0.00585924	0.0377572	0.025156	AT1G11910/AT1G11840/AT2G01570/AT3G27430/AT3G17240/AT3G18190/AT4G11150/AT5G52920/AT5G67500/AT5G08300/AT5G20720/AT1G60710/AT2G18040/AT1G23190/AT1G53240/AT1G53310/AT4G29810/AT1G04410/AT1G05850/AT1G30580/AT1G56190/AT4G26390/AT4G26970/AT4G29220/AT3G27890/AT3G54320/AT5G60360/AT2G41430/AT2G36830/AT2G36580/AT2G36530/AT5G42740/AT5G49720/AT5G63510/AT5G63680/AT4G35450/AT4G34180/AT4G32470/AT4G31300/AT4G31180…	50
GO:0046031	ADP metabolic process	50/3738	198/20876	0.00585924	0.0377572	0.025156	AT1G11910/AT1G11840/AT2G01570/AT3G27430/AT3G17240/AT3G18190/AT4G11150/AT5G52920/AT5G67500/AT5G08300/AT5G20720/AT1G60710/AT2G18040/AT1G23190/AT1G53240/AT1G53310/AT4G29810/AT1G04410/AT1G05850/AT1G30580/AT1G56190/AT4G26390/AT4G26970/AT4G29220/AT3G27890/AT3G54320/AT5G60360/AT2G41430/AT2G36830/AT2G36580/AT2G36530/AT5G42740/AT5G49720/AT5G63510/AT5G63680/AT4G35450/AT4G34180/AT4G32470/AT4G31300/AT4G31180…	50
GO:0072522	purine-containing compound biosynthetic process	67/3738	279/20876	0.00587513	0.0377572	0.025156	AT1G11910/AT1G11840/AT2G01570/AT3G27430/AT1G28960/AT3G17240/AT3G18190/AT3G20330/AT3G21110/AT4G04640/AT4G11150/AT5G52920/AT5G67500/AT5G08300/AT5G20720/AT1G60710/AT1G60810/AT2G16570/AT2G18040/AT2G18250/AT1G23190/AT1G28395/AT1G53240/AT1G53310/AT4G29810/AT1G04410/AT1G05850/AT1G30580/AT1G56190/AT4G26300/AT4G26390/AT4G26970/AT4G32520/AT4G29220/AT3G25860/AT3G27890/AT3G54320/AT5G60360/AT2G41430/AT2G36830…	67
GO:0009615	response to virus	47/3738	184/20876	0.00588711	0.0377572	0.025156	AT3G60830/AT1G77720/AT3G49500/AT4G26870/AT5G44870/AT3G43920/AT3G14980/AT3G18910/AT3G20010/AT4G02460/AT5G64960/AT5G65670/AT5G09590/AT5G03940/AT1G63020/AT1G54440/AT2G31970/AT2G28290/AT2G17930/AT5G48600/AT1G48900/AT1G05760/AT4G32620/AT2G33860/AT3G49870/AT3G54230/AT5G57685/AT5G56940/AT2G39810/AT2G37630/AT2G31320/AT1G21250/AT1G80070/AT4G11130/AT5G63530/AT5G35620/AT3G47460/AT3G11650/AT3G11660/AT5G06320…	47
GO:0031327	negative regulation of cellular biosynthetic process	95/3738	416/20876	0.00589302	0.0377572	0.025156	AT1G22990/AT1G21410/AT1G77720/AT2G01120/AT5G22010/AT5G22240/AT5G22650/AT4G26870/AT3G43920/AT3G16780/AT3G17790/AT3G20010/AT3G20150/AT3G20910/AT3G21150/AT4G02060/AT4G01730/AT3G48050/AT5G67320/AT5G25590/AT5G17690/AT1G63020/AT1G62990/AT3G23890/AT1G68740/AT1G72250/AT2G28290/AT2G06210/AT2G16485/AT2G17560/AT1G65770/AT2G17930/AT2G18290/AT3G15550/AT3G13510/AT1G43700/AT5G48600/AT1G05950/AT1G30500/AT1G29010…	95
GO:0009658	chloroplast organization	58/3738	236/20876	0.00594957	0.0379695	0.0252974	AT1G21600/AT1G11870/AT1G11860/AT1G56500/AT2G01110/AT3G49560/AT5G22640/AT5G24660/AT5G42480/AT3G16000/AT3G19170/AT3G19180/AT5G50920/AT5G64050/AT5G20720/AT1G69200/AT1G69390/AT1G76450/AT2G39670/AT2G30950/AT2G27680/AT2G17700/AT3G13490/AT1G44000/AT1G32080/AT1G32060/AT1G20830/AT1G56200/AT4G33650/AT4G33760/AT4G25910/AT2G28800/AT5G17790/AT4G01800/AT2G36990/AT2G31270/AT1G63900/AT5G49940/AT5G64580/AT5G65460…	58
GO:0044087	regulation of cellular component biogenesis	35/3738	129/20876	0.00602232	0.0381956	0.025448	AT5G14520/AT5G24630/AT3G20260/AT5G12870/AT5G12430/AT5G12400/AT1G62990/AT5G67100/AT1G29170/AT1G30490/AT4G26760/AT4G33450/AT4G25530/AT2G28250/AT4G12350/AT4G04920/AT2G36850/AT2G34680/AT1G63910/AT1G63990/AT1G73410/AT5G64340/AT3G26720/AT3G23590/AT5G55480/AT5G55230/AT2G06990/AT5G18830/AT5G18410/AT4G18640/AT4G17140/AT1G03780/AT1G76030/AT1G76850/AT1G78770	35
GO:0048764	trichoblast maturation	76/3738	323/20876	0.00605568	0.0381956	0.025448	AT1G21210/AT5G24630/AT5G49270/AT3G16850/AT3G18780/AT3G18820/AT3G19820/AT3G20630/AT4G02370/AT4G02500/AT4G05530/AT5G64070/AT5G65700/AT5G17330/AT5G15580/AT5G12430/AT5G12400/AT5G09350/AT1G62990/AT1G62980/AT3G06720/AT2G16510/AT2G17720/AT5G43520/AT1G27740/AT1G28440/AT1G31050/AT1G43020/AT1G05850/AT1G30490/AT4G30160/AT4G26690/AT4G31910/AT4G33000/AT4G24820/AT4G25530/AT4G25570/AT4G29180/AT2G28250/AT3G49670…	76
GO:0048765	root hair cell differentiation	76/3738	323/20876	0.00605568	0.0381956	0.025448	AT1G21210/AT5G24630/AT5G49270/AT3G16850/AT3G18780/AT3G18820/AT3G19820/AT3G20630/AT4G02370/AT4G02500/AT4G05530/AT5G64070/AT5G65700/AT5G17330/AT5G15580/AT5G12430/AT5G12400/AT5G09350/AT1G62990/AT1G62980/AT3G06720/AT2G16510/AT2G17720/AT5G43520/AT1G27740/AT1G28440/AT1G31050/AT1G43020/AT1G05850/AT1G30490/AT4G30160/AT4G26690/AT4G31910/AT4G33000/AT4G24820/AT4G25530/AT4G25570/AT4G29180/AT2G28250/AT3G49670…	76
GO:0044770	cell cycle phase transition	22/3738	72/20876	0.00617791	0.0383793	0.0255704	AT1G22920/AT5G67100/AT2G07690/AT1G44110/AT5G48600/AT4G26760/AT4G33400/AT5G01910/AT2G32590/AT2G31270/AT1G16590/AT4G39630/AT4G34160/AT4G22970/AT3G42660/AT3G25980/AT3G14190/AT3G12280/AT1G05440/AT1G03780/AT1G76540/AT1G78770	22
GO:0044772	mitotic cell cycle phase transition	22/3738	72/20876	0.00617791	0.0383793	0.0255704	AT1G22920/AT5G67100/AT2G07690/AT1G44110/AT5G48600/AT4G26760/AT4G33400/AT5G01910/AT2G32590/AT2G31270/AT1G16590/AT4G39630/AT4G34160/AT4G22970/AT3G42660/AT3G25980/AT3G14190/AT3G12280/AT1G05440/AT1G03780/AT1G76540/AT1G78770	22
GO:0000023	maltose metabolic process	40/3738	152/20876	0.00617806	0.0383793	0.0255704	AT1G56500/AT3G29185/AT2G01110/AT5G28500/AT3G16000/AT3G16290/AT3G20930/AT4G04640/AT4G04340/AT1G76450/AT4G36530/AT2G31040/AT3G18500/AT3G21580/AT3G15570/AT5G50160/AT1G56190/AT1G54350/AT4G33010/AT4G33470/AT4G33500/AT4G24620/AT3G55250/AT4G32330/AT2G40840/AT5G54770/AT5G63780/AT4G30020/AT3G28760/AT3G19000/AT5G64860/AT5G55220/AT3G09650/AT5G23060/AT2G39930/AT4G17090/AT1G49380/AT1G07440/AT1G76730/AT1G77090	40
GO:0045814	negative regulation of gene expression, epigenetic	60/3738	246/20876	0.00620574	0.0383793	0.0255704	AT1G77720/AT2G01120/AT5G22010/AT4G26870/AT3G43920/AT3G16780/AT3G20010/AT3G20150/AT4G02060/AT4G01730/AT5G67320/AT5G25590/AT5G17690/AT1G63020/AT3G23890/AT1G72250/AT2G28290/AT2G06210/AT2G16485/AT2G17560/AT2G17930/AT3G15550/AT3G13510/AT5G48600/AT1G05950/AT4G33400/AT4G39680/AT3G54230/AT3G54350/AT2G45490/AT2G39810/AT2G36490/AT2G36480/AT2G36200/AT2G35630/AT2G34780/AT2G32590/AT2G31320/AT2G31270/AT1G80070…	60
GO:0006164	purine nucleotide biosynthetic process	65/3738	270/20876	0.00620825	0.0383793	0.0255704	AT1G11910/AT1G11840/AT2G01570/AT3G27430/AT1G28960/AT3G17240/AT3G18190/AT3G20330/AT3G21110/AT4G04640/AT4G11150/AT5G52920/AT5G67500/AT5G08300/AT5G20720/AT1G60710/AT1G60810/AT2G18040/AT2G18250/AT1G23190/AT1G28395/AT1G53240/AT1G53310/AT4G29810/AT1G04410/AT1G05850/AT1G30580/AT1G56190/AT4G26300/AT4G26390/AT4G26970/AT4G32520/AT4G29220/AT3G25860/AT3G27890/AT3G54320/AT5G60360/AT2G41430/AT2G36830/AT2G36580…	65
GO:0051253	negative regulation of RNA metabolic process	91/3738	397/20876	0.00622686	0.0383793	0.0255704	AT1G22990/AT1G21410/AT1G77720/AT2G01120/AT5G22010/AT5G22240/AT5G22650/AT4G26870/AT3G43920/AT3G16780/AT3G17790/AT3G20010/AT3G20150/AT3G20910/AT3G21150/AT4G02060/AT4G01730/AT5G67320/AT5G25590/AT5G17690/AT1G63020/AT1G62990/AT3G23890/AT1G68740/AT1G72250/AT2G28290/AT2G06210/AT2G16485/AT2G17560/AT2G17930/AT3G15550/AT3G13510/AT1G43700/AT5G48600/AT1G05950/AT1G30500/AT1G29010/AT4G33400/AT4G36210/AT4G39680…	91
GO:0010087	phloem or xylem histogenesis	30/3738	107/20876	0.00637547	0.0391191	0.0260633	AT5G15630/AT3G20150/AT4G02570/AT1G62990/AT5G61480/AT2G18060/AT2G18290/AT1G10480/AT1G22740/AT1G43800/AT1G05630/AT4G31910/AT4G33330/AT3G62090/AT4G24670/AT2G28250/AT3G54260/AT5G13180/AT5G17420/AT4G02290/AT5G54230/AT2G41510/AT2G39830/AT5G54690/AT5G64530/AT4G23410/AT3G26770/AT5G53090/AT5G23080/AT1G78770	30
GO:0070646	protein modification by small protein removal	36/3738	134/20876	0.00639516	0.0391191	0.0260633	AT1G22920/AT3G46450/AT3G20630/AT4G02430/AT4G11160/AT5G67320/AT5G17270/AT5G16720/AT5G12430/AT5G12400/AT2G31960/AT2G06210/AT1G43690/AT4G33150/AT4G33240/AT4G33400/AT5G17420/AT5G58560/AT4G04920/AT2G45490/AT2G41500/AT2G39810/AT2G38650/AT1G64060/AT1G80010/AT2G39090/AT5G60170/AT5G08560/AT4G28200/AT3G50530/AT5G52470/AT5G51130/AT3G02280/AT2G06990/AT5G18830/AT4G18640	36
GO:1901987	regulation of cell cycle phase transition	21/3738	68/20876	0.00644415	0.0391235	0.0260662	AT1G22920/AT5G67100/AT2G07690/AT1G44110/AT5G48600/AT4G26760/AT4G33400/AT5G01910/AT2G32590/AT2G31270/AT1G16590/AT4G39630/AT4G34160/AT4G22970/AT3G42660/AT3G25980/AT3G14190/AT1G05440/AT1G03780/AT1G76540/AT1G78770	21
GO:1901990	regulation of mitotic cell cycle phase transition	21/3738	68/20876	0.00644415	0.0391235	0.0260662	AT1G22920/AT5G67100/AT2G07690/AT1G44110/AT5G48600/AT4G26760/AT4G33400/AT5G01910/AT2G32590/AT2G31270/AT1G16590/AT4G39630/AT4G34160/AT4G22970/AT3G42660/AT3G25980/AT3G14190/AT1G05440/AT1G03780/AT1G76540/AT1G78770	21
GO:0030968	endoplasmic reticulum unfolded protein response	47/3738	185/20876	0.00655095	0.0393489	0.0262164	AT1G22400/AT1G70770/AT3G44460/AT3G49350/AT3G49370/AT3G49530/AT5G15730/AT5G20990/AT3G16785/AT4G02380/AT4G02640/AT4G04490/AT5G67340/AT2G39650/AT2G17770/AT3G13050/AT3G15500/AT1G42990/AT1G43700/AT4G29810/AT4G33430/AT4G25030/AT4G33920/AT3G58120/AT5G13190/AT2G42380/AT2G41070/AT1G64060/AT4G00550/AT4G08180/AT5G61560/AT5G62570/AT4G34150/AT4G23190/AT3G20410/AT3G19290/AT3G08720/AT3G13430/AT4G33050/AT4G17615…	47
GO:0048469	cell maturation	76/3738	324/20876	0.00655338	0.0393489	0.0262164	AT1G21210/AT5G24630/AT5G49270/AT3G16850/AT3G18780/AT3G18820/AT3G19820/AT3G20630/AT4G02370/AT4G02500/AT4G05530/AT5G64070/AT5G65700/AT5G17330/AT5G15580/AT5G12430/AT5G12400/AT5G09350/AT1G62990/AT1G62980/AT3G06720/AT2G16510/AT2G17720/AT5G43520/AT1G27740/AT1G28440/AT1G31050/AT1G43020/AT1G05850/AT1G30490/AT4G30160/AT4G26690/AT4G31910/AT4G33000/AT4G24820/AT4G25530/AT4G25570/AT4G29180/AT2G28250/AT3G49670…	76
GO:0015919	peroxisomal membrane transport	27/3738	94/20876	0.00661283	0.0393489	0.0262164	AT1G21610/AT2G01980/AT3G49490/AT5G22000/AT5G22820/AT3G16857/AT3G19860/AT1G58030/AT1G05890/AT1G05790/AT1G56200/AT1G54370/AT1G79810/AT5G57360/AT5G54080/AT2G45500/AT2G41020/AT4G10925/AT5G64500/AT4G31410/AT3G13810/AT5G53440/AT5G53220/AT5G20350/AT1G05840/AT1G04790/AT1G77480	27
GO:0016558	protein import into peroxisome matrix	27/3738	94/20876	0.00661283	0.0393489	0.0262164	AT1G21610/AT2G01980/AT3G49490/AT5G22000/AT5G22820/AT3G16857/AT3G19860/AT1G58030/AT1G05890/AT1G05790/AT1G56200/AT1G54370/AT1G79810/AT5G57360/AT5G54080/AT2G45500/AT2G41020/AT4G10925/AT5G64500/AT4G31410/AT3G13810/AT5G53440/AT5G53220/AT5G20350/AT1G05840/AT1G04790/AT1G77480	27
GO:0000075	cell cycle checkpoint	6/3738	11/20876	0.00665121	0.0393489	0.0262164	AT1G66740/AT3G23890/AT5G67100/AT1G16590/AT5G49880/AT3G25980	6
GO:0042126	nitrate metabolic process	6/3738	11/20876	0.00665121	0.0393489	0.0262164	AT1G77760/AT3G17820/AT5G60410/AT4G24020/AT5G53460/AT5G37600	6
GO:0042128	nitrate assimilation	6/3738	11/20876	0.00665121	0.0393489	0.0262164	AT1G77760/AT3G17820/AT5G60410/AT4G24020/AT5G53460/AT5G37600	6
GO:0009699	phenylpropanoid biosynthetic process	37/3738	139/20876	0.00676007	0.0398475	0.0265486	AT1G22410/AT4G00040/AT3G21230/AT3G21240/AT4G11180/AT5G60020/AT1G60710/AT1G76470/AT2G21730/AT1G48850/AT1G05850/AT1G32100/AT1G30120/AT4G34050/AT4G36220/AT4G25030/AT3G53260/AT1G65870/AT5G54160/AT2G40890/AT2G39430/AT2G36290/AT2G26170/AT1G63910/AT1G76490/AT5G63560/AT4G34230/AT4G23690/AT3G27190/AT5G35360/AT3G19450/AT5G49040/AT3G11430/AT5G05170/AT1G51990/AT1G77520/AT1G77530	37
GO:0042023	DNA endoreduplication	33/3738	121/20876	0.00689679	0.0405061	0.0269874	AT3G50070/AT5G22220/AT5G24630/AT3G20060/AT4G11920/AT5G25380/AT1G66750/AT1G69380/AT5G67100/AT2G18290/AT1G47230/AT2G19330/AT4G26760/AT3G50630/AT4G24820/AT3G54180/AT2G40550/AT2G34780/AT2G39090/AT4G34160/AT4G28980/AT4G22970/AT4G22910/AT3G25980/AT3G12280/AT5G64760/AT1G06590/AT1G03780/AT1G75950/AT1G75990/AT1G76540/AT1G77390/AT1G78770	33
GO:0009750	response to fructose	38/3738	144/20876	0.00711633	0.0416447	0.027746	AT3G46440/AT3G17240/AT3G17820/AT3G18780/AT4G01900/AT5G08300/AT5G12860/AT2G17720/AT2G17880/AT1G23310/AT1G43670/AT1G53310/AT1G05850/AT4G33150/AT4G33360/AT5G16510/AT5G60360/AT5G54080/AT2G41220/AT2G40420/AT2G39570/AT2G24610/AT1G60010/AT4G10910/AT5G49720/AT3G49790/AT5G53370/AT5G52060/AT3G01720/AT5G05170/AT3G13450/AT5G21170/AT5G19250/AT5G37600/AT1G24180/AT1G10070/AT1G65960/AT1G76260	38
GO:0050790	regulation of catalytic activity	50/3738	200/20876	0.00718494	0.0418949	0.0279127	AT3G29185/AT3G50070/AT5G28210/AT5G28500/AT3G19420/AT4G02530/AT4G04640/AT4G04340/AT4G03960/AT5G20720/AT2G14540/AT5G19610/AT1G66750/AT4G36530/AT2G31040/AT3G21580/AT1G47230/AT1G47710/AT1G05000/AT4G33010/AT4G33500/AT3G50630/AT4G24620/AT3G54360/AT3G55250/AT4G32330/AT5G57050/AT4G03520/AT2G41680/AT2G40840/AT1G62170/AT5G54770/AT5G63780/AT5G64620/AT4G32260/AT4G30020/AT4G28980/AT4G23690/AT3G50110/AT3G23610…	50
GO:0022900	electron transport chain	28/3738	99/20876	0.00723261	0.0420217	0.0279972	AT1G56500/AT2G01590/AT3G16250/AT3G21200/AT4G02580/AT4G04640/AT4G11960/AT5G11770/AT1G70760/AT2G30950/AT2G18450/AT3G15850/AT3G15840/AT1G32060/AT4G33520/ATMG01360/AT5G17770/AT5G57050/AT4G09650/AT5G49740/AT4G34190/AT4G32470/AT3G27380/ATCG00440/AT3G10370/AT5G52100/AT5G23060/AT5G21930	28
GO:0007010	cytoskeleton organization	109/3738	489/20876	0.00729588	0.0422379	0.0281413	AT1G63100/AT1G77720/AT3G27440/AT3G43210/AT5G22330/AT5G24630/AT5G28646/AT3G15980/AT3G16830/AT3G18190/AT3G18780/AT5G47750/AT3G20050/AT3G20260/AT4G01730/AT5G62880/AT5G67630/AT5G65700/AT5G67270/AT5G12430/AT5G12400/AT1G62990/AT1G60800/AT1G04810/AT3G06720/AT1G64740/AT3G23890/AT1G68790/AT1G69420/AT1G72250/AT5G67100/AT2G21790/AT1G04600/AT2G31970/AT2G28290/AT2G17700/AT2G17800/AT2G17930/AT3G15550/AT1G28440…	109
GO:0040008	regulation of growth	72/3738	306/20876	0.00738494	0.0426014	0.0283834	AT1G11860/AT2G01950/AT5G24630/AT5G28680/AT4G26870/AT3G43920/AT3G16000/AT3G16857/AT3G18810/AT3G19820/AT3G20060/AT3G20190/AT4G11920/AT5G65700/AT5G25380/AT5G20730/AT5G15580/AT5G09760/AT5G07290/AT5G61480/AT1G60800/AT1G69380/AT1G69420/AT2G18290/AT3G13510/AT1G28440/AT1G31320/AT1G47670/AT1G48480/AT1G04400/AT1G05850/AT1G05800/AT2G19970/AT1G32190/AT1G30490/AT4G31920/AT4G32970/AT4G36180/AT4G24820/AT2G33880…	72
GO:0000272	polysaccharide catabolic process	16/3738	48/20876	0.0074208	0.0426565	0.0284201	AT3G16000/AT3G19820/AT3G23920/AT1G43670/AT4G24620/AT2G40840/AT2G37660/AT2G36390/AT5G64570/AT3G10740/AT5G64860/AT5G55480/AT5G55230/AT3G01810/AT4G17090/AT1G69830	16
GO:0090627	plant epidermal cell differentiation	86/3738	375/20876	0.00754762	0.0432321	0.0288036	AT1G21210/AT3G49960/AT5G24630/AT5G49270/AT3G16850/AT3G18780/AT3G18820/AT3G19820/AT3G20630/AT4G02370/AT4G02500/AT4G05530/AT5G64070/AT5G67400/AT5G65700/AT5G17330/AT5G15580/AT5G12430/AT5G12400/AT5G09350/AT1G62990/AT1G62980/AT5G57530/AT3G06720/AT2G16510/AT2G17720/AT5G43520/AT1G27740/AT1G28440/AT1G31050/AT1G43020/AT1G05850/AT1G30490/AT4G30160/AT4G26690/AT4G31910/AT4G33000/AT4G33730/AT4G24820/AT4G25530…	86
GO:0009890	negative regulation of biosynthetic process	95/3738	420/20876	0.00774879	0.0442281	0.0294672	AT1G22990/AT1G21410/AT1G77720/AT2G01120/AT5G22010/AT5G22240/AT5G22650/AT4G26870/AT3G43920/AT3G16780/AT3G17790/AT3G20010/AT3G20150/AT3G20910/AT3G21150/AT4G02060/AT4G01730/AT3G48050/AT5G67320/AT5G25590/AT5G17690/AT1G63020/AT1G62990/AT3G23890/AT1G68740/AT1G72250/AT2G28290/AT2G06210/AT2G16485/AT2G17560/AT1G65770/AT2G17930/AT2G18290/AT3G15550/AT3G13510/AT1G43700/AT5G48600/AT1G05950/AT1G30500/AT1G29010…	95
GO:0010162	seed dormancy process	41/3738	159/20876	0.00812801	0.0460682	0.0306932	AT3G60830/AT2G01570/AT3G49600/AT5G22650/AT3G03450/AT3G20210/AT3G20490/AT4G02460/AT4G02570/AT5G12410/AT4G36540/AT2G31970/AT2G28290/AT2G06510/AT1G25350/AT4G29860/AT1G20650/AT4G26300/AT4G26740/AT4G33650/AT2G29090/AT2G33880/AT3G49670/AT4G01560/AT2G41500/AT2G41280/AT2G39810/AT2G36270/AT2G34780/AT2G27300/AT3G57040/AT4G35470/AT4G31160/AT4G31120/AT4G22970/AT3G27670/AT3G15670/AT5G55300/AT5G53470/AT2G06990…	41
GO:0022611	dormancy process	41/3738	159/20876	0.00812801	0.0460682	0.0306932	AT3G60830/AT2G01570/AT3G49600/AT5G22650/AT3G03450/AT3G20210/AT3G20490/AT4G02460/AT4G02570/AT5G12410/AT4G36540/AT2G31970/AT2G28290/AT2G06510/AT1G25350/AT4G29860/AT1G20650/AT4G26300/AT4G26740/AT4G33650/AT2G29090/AT2G33880/AT3G49670/AT4G01560/AT2G41500/AT2G41280/AT2G39810/AT2G36270/AT2G34780/AT2G27300/AT3G57040/AT4G35470/AT4G31160/AT4G31120/AT4G22970/AT3G27670/AT3G15670/AT5G55300/AT5G53470/AT2G06990…	41
GO:0009743	response to carbohydrate	91/3738	401/20876	0.00822635	0.0460922	0.0307092	AT1G21400/AT3G60830/AT3G46440/AT3G49600/AT3G49620/AT5G67030/AT3G17240/AT3G17820/AT3G18780/AT3G20490/AT4G02060/AT4G01900/AT4G02460/AT3G47990/AT5G08300/AT5G17220/AT5G12860/AT5G12410/AT5G03840/AT2G31970/AT2G28290/AT2G06510/AT1G25350/AT2G17720/AT2G17880/AT3G24190/AT3G13510/AT1G23310/AT1G43670/AT1G53310/AT1G05850/AT1G05630/AT4G26740/AT4G33150/AT4G33360/AT4G33650/AT5G16510/AT4G25050/AT4G33940/AT3G54320…	91
GO:0033692	cellular polysaccharide biosynthetic process	107/3738	481/20876	0.00827994	0.0460922	0.0307092	AT5G65950/AT1G56500/AT3G29185/AT2G01110/AT3G46220/AT3G49490/AT5G15630/AT5G28500/AT3G16000/AT3G16250/AT3G16290/AT3G18780/AT3G20930/AT4G02030/AT4G01770/AT4G02500/AT4G04640/AT4G04340/AT5G60020/AT3G47990/AT5G12870/AT1G62990/AT1G61590/AT1G76450/AT4G36530/AT2G31960/AT2G31040/AT3G18500/AT3G25140/AT1G30230/AT3G21580/AT3G15570/AT1G23190/AT1G23230/AT5G50160/AT1G47260/AT1G05850/AT1G05610/AT1G32100/AT1G30650…	107
GO:0031123	RNA 3'-end processing	8/3738	18/20876	0.00832064	0.0460922	0.0307092	AT5G27700/AT3G16260/AT4G04885/AT1G30460/AT3G53890/AT2G43410/AT3G04770/AT5G23880	8
GO:0043467	regulation of generation of precursor metabolites and energy	8/3738	18/20876	0.00832064	0.0460922	0.0307092	AT1G68830/AT1G68890/AT2G30950/AT3G15850/AT3G54320/AT5G01920/AT5G57050/AT3G11670	8
GO:0006766	vitamin metabolic process	28/3738	100/20876	0.00836653	0.0460922	0.0307092	AT1G22940/AT2G46740/AT5G28840/AT3G14990/AT4G01900/AT4G04640/AT1G68890/AT2G27680/AT3G61530/AT1G65770/AT2G18950/AT1G23360/AT1G30520/AT4G26850/AT4G32980/AT4G33010/AT4G33670/AT3G25860/AT5G53970/AT2G28880/AT5G49970/AT5G54770/AT4G39030/AT4G32770/AT4G23600/AT2G39770/AT1G06570/AT1G04640	28
GO:0007131	reciprocal meiotic recombination	39/3738	150/20876	0.00838183	0.0460922	0.0307092	AT3G49730/AT5G22010/AT5G24630/AT3G20475/AT4G02070/AT4G02460/AT5G60040/AT5G15610/AT2G02660/AT3G23890/AT2G06210/AT2G06510/AT1G47570/AT5G48600/AT4G26760/AT4G35520/AT4G36390/AT4G25540/AT4G29170/AT3G49830/AT5G57450/AT2G36850/AT2G36200/AT2G35630/AT2G31320/AT1G63990/AT2G39090/AT5G08560/AT5G63920/AT5G64520/AT4G22970/AT3G27730/AT3G26730/AT3G19210/AT3G19160/AT5G41150/AT1G53490/AT1G27900/AT1G78770	39
GO:0035825	homologous recombination	39/3738	150/20876	0.00838183	0.0460922	0.0307092	AT3G49730/AT5G22010/AT5G24630/AT3G20475/AT4G02070/AT4G02460/AT5G60040/AT5G15610/AT2G02660/AT3G23890/AT2G06210/AT2G06510/AT1G47570/AT5G48600/AT4G26760/AT4G35520/AT4G36390/AT4G25540/AT4G29170/AT3G49830/AT5G57450/AT2G36850/AT2G36200/AT2G35630/AT2G31320/AT1G63990/AT2G39090/AT5G08560/AT5G63920/AT5G64520/AT4G22970/AT3G27730/AT3G26730/AT3G19210/AT3G19160/AT5G41150/AT1G53490/AT1G27900/AT1G78770	39
GO:0006816	calcium ion transport	32/3738	118/20876	0.00842429	0.0460922	0.0307092	AT2G01980/AT3G16240/AT3G16850/AT3G18780/AT5G47770/AT3G21180/AT4G01900/AT4G12110/AT4G11150/AT5G07220/AT1G63010/AT2G16510/AT2G17780/AT3G23810/AT1G27770/AT1G05850/AT4G32530/AT4G32640/AT5G60360/AT5G53010/AT2G36830/AT1G76490/AT4G08685/AT5G53130/AT3G42050/AT4G32150/AT4G28770/AT3G01720/AT5G05170/AT3G13410/AT4G29900/AT1G77140	32
GO:1903509	liposaccharide metabolic process	32/3738	118/20876	0.00842429	0.0460922	0.0307092	AT1G22990/AT4G04800/AT3G03540/AT3G16785/AT3G17770/AT3G17790/AT3G20480/AT4G02380/AT4G04490/AT4G12250/AT5G17250/AT1G68740/AT3G15940/AT1G30500/AT3G52820/AT4G24890/AT1G08310/AT4G02280/AT2G34980/AT2G34500/AT3G57170/AT4G00550/AT3G45100/AT5G54730/AT4G23000/AT3G26380/AT1G04920/AT3G02050/AT3G11670/AT2G21620/AT2G46880/AT4G17650	32
GO:1905393	plant organ formation	57/3738	235/20876	0.0084273	0.0460922	0.0307092	AT1G23000/AT1G22920/AT1G21410/AT1G63100/AT1G77720/AT5G15800/AT5G24630/AT4G02070/AT4G01730/AT5G41520/AT5G25590/AT5G20730/AT5G11780/AT5G07280/AT5G61480/AT1G68800/AT1G69120/AT1G69180/AT1G72250/AT5G67100/AT2G21800/AT2G17950/AT3G15550/AT5G48600/AT1G20410/AT4G27510/AT4G26660/AT2G33880/AT3G53180/AT3G53760/AT3G54340/AT5G01910/AT5G53950/AT2G41370/AT2G38810/AT2G37630/AT2G31320/AT2G26170/AT4G07410/AT5G60150…	57
GO:0048573	photoperiodism, flowering	42/3738	164/20876	0.00844502	0.0460922	0.0307092	AT1G22770/AT1G18700/AT5G14530/AT4G02440/AT5G61380/AT5G62640/AT5G67380/AT5G42220/AT5G17690/AT5G17300/AT5G03840/AT1G58030/AT1G76460/AT3G25150/AT2G17770/AT1G48550/AT1G05890/AT1G05690/AT1G55880/AT1G56200/AT3G62190/AT4G24630/AT4G25530/AT2G33990/AT5G54520/AT4G04920/AT2G41250/AT2G41020/AT2G33740/AT2G26060/AT2G25930/AT1G79000/AT4G10925/AT4G31410/AT5G51170/AT3G01770/AT5G01670/AT2G42400/AT2G46830/AT1G05840…	42
GO:0009069	serine family amino acid metabolic process	61/3738	255/20876	0.00899383	0.0489228	0.0325951	AT1G11870/AT1G11860/AT1G11840/AT5G14120/AT5G28020/AT5G28030/AT3G19400/AT3G19820/AT3G21270/AT4G01900/AT4G04640/AT4G04610/AT5G08280/AT5G20720/AT5G09650/AT1G61520/AT2G27680/AT2G18250/AT2G18950/AT3G23810/AT1G23310/AT1G31330/AT1G36370/AT1G05850/AT1G32060/AT1G56190/AT4G34050/AT4G32520/AT4G32980/AT4G33010/AT4G33530/AT3G62130/AT4G25570/AT3G25860/AT5G13140/AT5G13120/AT2G42320/AT2G39470/AT2G39260/AT2G26080…	61
GO:0048646	anatomical structure formation involved in morphogenesis	79/3738	343/20876	0.0090664	0.0491526	0.0327482	AT1G23000/AT1G22920/AT1G21410/AT1G63100/AT1G77720/AT3G43210/AT3G42960/AT5G15800/AT5G22260/AT5G24630/AT3G21180/AT4G02070/AT4G01730/AT5G41520/AT5G25590/AT5G20730/AT5G11780/AT5G07280/AT5G61480/AT1G68800/AT1G69120/AT1G69180/AT1G69500/AT1G69530/AT1G72250/AT5G67100/AT2G39700/AT2G21800/AT2G28290/AT2G17950/AT2G18080/AT3G15550/AT5G48600/AT1G20410/AT4G27510/AT4G26660/AT4G32980/AT4G33210/AT4G24780/AT2G33880…	79
GO enrichment analysis was performed using the R package clusterProfiler. The P-value was calculated by one-sided Fisher’s exact test and adjusted for multiple comparisons using the Benjamini and Hochberg method.
