# Supplementary material for: Common evolutionary trajectory of short life-cycle in Brassicaceae ruderal weeds
Source: Nat Commun. 2023 Jan 18;14:290. doi: 10.1038/s41467-023-35966-7 (PMC9849336; doi:10.1038/s41467-023-35966-7)
Supplement: Supplementary file 7 — Supplementary Data 5 [file 41467_2023_35966_MOESM7_ESM.xlsx]

## Sheet: Chr6D
Chr	start	end	strand	ID	AtID
Chr6D	2112094	2115446	-	COC_T00027772.1	AT5G06300.1
Chr6D	2118815	2121107	+	COC_T00027773.1	AT5G06310.1
Chr6D	2124180	2124821	-	COC_T00027774.1	AT5G06330.1
Chr6D	2126313	2127759	+	COC_T00027775.1	AT5G06340.1
Chr6D	2128837	2134129	+	COC_T00027776.1	AT5G06350.2
Chr6D	2134638	2136275	+	COC_T00027777.1	AT5G06360.1
Chr6D	2136830	2137967	-	COC_T00027778.1	AT5G06370.1
Chr6D	2139445	2139942	+	COC_T00027779.1	AT5G06380.1
Chr6D	2142925	2144235	+	COC_T00027780.1	AT5G06390.1
Chr6D	2146331	2149391	+	COC_T00027781.1	AT5G06400.1
Chr6D	2149645	2151155	-	COC_T00027782.1	AT5G06410.1
Chr6D	2151967	2152658	-	COC_T00027783.1	AT5G06430.1
Chr6D	2153288	2155559	-	COC_T00027784.1	AT5G06440.3
Chr6D	2156908	2157504	-	COC_T00027785.1	AT5G06450.1
Chr6D	2159218	2163325	+	COC_T00027786.1	AT5G06460.1
Chr6D	2163650	2164381	-	COC_T00027787.1	AT5G06470.1
Chr6D	2165239	2166198	-	COC_T00027788.1	AT5G06480.1
Chr6D	2167295	2167891	-	COC_T00027789.1	AT5G06490.1
Chr6D	2169915	2171104	+	COC_T00027790.1	AT5G06510.3
Chr6D	2171880	2174794	-	COC_T00027791.1	AT5G06530.2
Chr6D	2175992	2176471	-	COC_T00027792.1	AT5G06530.3
Chr6D	2181589	2183313	-	COC_T00027793.1	AT5G06540.1
Chr6D	2183537	2185357	-	COC_T00027794.1	AT5G06550.1
Chr6D	2186010	2187912	-	COC_T00027795.1	AT5G06560.1
Chr6D	2189788	2192642	-	COC_T00027796.1	AT5G06570.1
Chr6D	2193373	2198299	-	COC_T00027797.1	AT5G06580.1
Chr6D	2199412	2201302	+	COC_T00027798.1	AT5G06590.1
Chr6D	2202000	2210109	-	COC_T00027799.1	AT5G06600.3
Chr6D	2213769	2219748	+	COC_T00027800.1	AT5G06610.1
Chr6D	2220078	2222012	-	COC_T00027801.1	AT2G24980.1
Chr6D	2223635	2224210	+	COC_T00027802.1	AT5G06650.1
Chr6D	2226601	2227191	+	COC_T00027803.1	AT5G06660.1
Chr6D	2227844	2234917	-	COC_T00027804.1	AT5G06670.2
Chr6D	2236663	2239299	+	COC_T00027805.1	AT5G06680.1
Chr6D	2240386	2241692	-	COC_T00027806.1	AT5G06690.1
Chr6D	2243398	2245585	+	COC_T00027807.1	AT5G06700.1
Chr6D	2247341	2249377	-	COC_T00027808.1	AT5G06710.1
Chr6D	2255077	2256401	-	COC_T00027809.1	AT5G06720.1
Chr6D	2257858	2259523	-	COC_T00027810.1	AT5G06730.1
Chr6D	2260827	2261846	+	COC_T00027811.1	AT5G06740.1
Chr6D	2263641	2265596	+	COC_T00027812.1	AT5G06740.1
Chr6D	2265914	2267715	-	COC_T00027813.1	AT5G06750.3
Chr6D	2269198	2269767	-	COC_T00027814.1	AT5G06760.1
Chr6D	2270498	2271112	-	COC_T00027815.1	AT5G06770.4
Chr6D	2275064	2277604	-	COC_T00027816.1	AT5G06780.1
Chr6D	2279007	2279651	-	COC_T00027817.1	AT5G06790.1
Chr6D	2283849	2285966	+	COC_T00027818.1	AT5G06800.1
Chr6D	2286797	2290692	+	COC_T00027819.1	AT5G06811.1
Chr6D	2291496	2295157	+	COC_T00027820.1	AT5G06820.1
Chr6D	2295385	2298041	-	COC_T00027821.1	AT5G06830.1
Chr6D	2295909	2296088	+	COC_T00027822.1	AT5G06830.1
Chr6D	2299530	2304732	+	COC_T00027823.1	AT5G06839.3
Chr6D	2305643	2308027	-	COC_T00027824.1	AT5G06850.1
Chr6D	2311568	2312659	+	COC_T00027825.1	AT5G06860.1
Chr6D	2315609	2316694	+	COC_T00027826.1	AT5G06860.1
Chr6D	2316860	2317929	-	COC_T00027827.1	AT5G06860.1
Chr6D	2318165	2322026	-	COC_T00027828.1	AT5G06900.1
Chr6D	2322566	2324685	+	COC_T00027829.1	AT5G06910.1
Chr6D	2325042	2326084	+	COC_T00027830.1	AT5G06920.1
Chr6D	2327613	2330387	+	COC_T00027831.1	AT5G06930.3
Chr6D	2330638	2333367	-	COC_T00027832.1	AT5G06940.1
Chr6D	2336025	2341157	+	COC_T00027833.1	AT5G06950.5
Chr6D	2341694	2349280	-	COC_T00027834.1	AT5G06970.1
Chr6D	2351311	2352471	+	COC_T00027835.1	AT5G06980.3
Chr6D	2354413	2355967	+	COC_T00027837.1	AT5G06910.1
Chr6D	2358944	2360171	+	COC_T00027839.1	AT5G06930.3
Chr6D	2360651	2361850	+	COC_T00027840.1	AT5G06930.3
Chr6D	2361962	2364692	-	COC_T00027841.1	AT5G06940.1
Chr6D	2367358	2372558	+	COC_T00027842.1	AT5G06950.5
Chr6D	2373037	2380631	-	COC_T00027843.1	AT5G06970.1
Chr6D	2382673	2384069	+	COC_T00027844.1	AT5G06980.5
Chr6D	2384607	2385386	+	COC_T00027845.1	AT5G06990.1
Chr6D	2386498	2387678	-	COC_T00027846.1	AT5G07010.1
Chr6D	2391182	2392738	-	COC_T00027847.1	AT5G07020.1
Chr6D	2394151	2396030	-	COC_T00027848.1	AT5G07030.1
Chr6D	2398951	2399430	+	COC_T00027849.1	AT5G07040.1
Chr6D	2401047	2402938	-	COC_T00027850.1	AT3G12480.1
Chr6D	2403973	2405108	-	COC_T00027851.1	AT5G07070.1
Chr6D	2407054	2408749	+	COC_T00027852.1	AT5G07080.1
Chr6D	2409303	2410688	+	COC_T00027853.1	AT5G07090.1
Chr6D	2411816	2413214	+	COC_T00027854.1	AT5G07100.1
Chr6D	2413843	2414493	+	COC_T00027855.1	AT5G07110.1
Chr6D	2414822	2417103	-	COC_T00027856.1	AT5G07120.2
Chr6D	2418254	2420257	+	COC_T00027857.1	AT5G07130.1
Chr6D	2420655	2422938	+	COC_T00027858.1	AT5G07140.1
Chr6D	2423699	2425683	+	COC_T00027859.1	AT5G07150.1
Chr6D	2426606	2426842	+	COC_T00027860.1	AT5G58730.1
Chr6D	2429296	2429778	+	COC_T00027861.1	AT5G07165.1
Chr6D	2430157	2431613	+	COC_T00027862.1	AT5G07170.2
Chr6D	2433033	2438616	-	COC_T00027864.1	AT5G07180.1
Chr6D	2443408	2444339	+	COC_T00027865.1	AT5G07190.1
Chr6D	2445966	2446711	+	COC_T00027866.1	AT5G62200.1
Chr6D	2451170	2452498	-	COC_T00027867.1	AT5G07200.1
Chr6D	2459161	2463147	+	COC_T00027868.1	AT5G07210.1
Chr6D	2466515	2467699	-	COC_T00027869.1	AT5G07220.1
Chr6D	2473482	2475556	+	COC_T00027872.1	AT5G07240.1
Chr6D	2475943	2477421	-	COC_T00027873.1	AT5G07250.1
Chr6D	2481983	2484548	+	COC_T00027875.1	AT5G07270.1
Chr6D	2485312	2488962	+	COC_T00027876.1	AT5G07280.1
Chr6D	2493000	2497111	+	COC_T00027877.1	AT5G07290.1
Chr6D	2499867	2502984	+	COC_T00027878.1	AT5G07300.1
Chr6D	2505431	2506464	+	COC_T00027879.1	AT5G07310.1
Chr6D	2509921	2511764	+	COC_T00027880.1	AT5G07320.1
Chr6D	2521399	2521857	+	COC_T00027883.1	AT5G07330.1
Chr6D	2521907	2524539	+	COC_T00027884.1	AT2G47230.1
Chr6D	2524622	2525071	+	COC_T00027885.1	AT1G03300.1
Chr6D	2525918	2528138	+	COC_T00027886.1	AT5G07340.1
Chr6D	2529130	2533763	-	COC_T00027887.1	AT5G07350.1
Chr6D	2535876	2537976	-	COC_T00027888.1	AT5G07360.3
Chr6D	2538043	2538570	-	COC_T00027889.1	AT5G07360.2
Chr6D	2542046	2542903	+	COC_T00027890.1	AT5G07370.1
Chr6D	2543344	2546557	+	COC_T00027891.1	AT5G07380.6
Chr6D	2546772	2550400	-	COC_T00027892.1	AT5G07390.1
Chr6D	2551480	2555956	+	COC_T00027893.1	AT5G07400.5
Chr6D	2556611	2558023	+	COC_T00027894.1	AT5G07410.1
Chr6D	2559483	2560531	+	COC_T00027895.1	AT5G07420.1
Chr6D	2561636	2563126	+	COC_T00027896.1	AT5G07430.1
Chr6D	2565306	2567212	+	COC_T00027897.1	AT5G07440.1
Chr6D	2567778	2568697	-	COC_T00027898.1	AT5G07450.1
Chr6D	2575205	2576223	-	COC_T00027900.1	AT5G07460.1
Chr6D	2576870	2578112	-	COC_T00027901.1	AT5G07470.1
Chr6D	2580947	2581741	-	COC_T00027902.1	AT5G07475.1
Chr6D	2583626	2584391	+	COC_T00027903.1	AT5G07480.2
Chr6D	2585462	2586688	+	COC_T00027904.1	AT5G07490.1
Chr6D	2587872	2588615	+	COC_T00027905.1	AT5G07500.1
Chr6D	2590094	2590357	+	COC_T00027906.1	AT5G07520.2
Chr6D	2597910	2598131	-	COC_T00027909.1	AT5G07540.2
Chr6D	2610318	2610923	+	COC_T00027917.1	AT5G07580.1
Chr6D	2611981	2614101	-	COC_T00027918.1	AT5G07590.3
Chr6D	2614837	2616096	+	COC_T00027919.1	AT5G07610.1
Chr6D	2616228	2617965	-	COC_T00027920.1	AT5G07620.1
Chr6D	2620025	2623621	+	COC_T00027921.1	AT5G07630.2
Chr6D	2624156	2629087	+	COC_T00027922.1	AT5G07660.1
Chr6D	2629824	2630709	+	COC_T00027923.1	AT5G07660.1
Chr6D	2631743	2633377	+	COC_T00027924.1	AT5G07670.1
Chr6D	2639739	2640905	+	COC_T00027925.1	AT5G07680.1
Chr6D	2656266	2657737	+	COC_T00027927.1	AT5G07690.1
Chr6D	2661571	2662774	+	COC_T00027928.1	AT5G07700.2
Chr6D	2664355	2668406	+	COC_T00027929.1	AT5G07710.1
Chr6D	2668753	2669643	-	COC_T00027930.1	AT5G07730.1
Chr6D	2670551	2678070	-	COC_T00027931.1	AT5G07740.3
Chr6D	2679798	2681596	+	COC_T00027932.1	AT5G07740.3
Chr6D	2682850	2684918	+	COC_T00027933.1	AT5G07790.3
Chr6D	2685490	2688147	-	COC_T00027934.1	AT5G07800.1
Chr6D	2692477	2699670	-	COC_T00027935.1	AT5G07810.1
Chr6D	2700110	2701597	-	COC_T00027936.1	AT5G07820.1
Chr6D	2705566	2707995	+	COC_T00027937.1	AT5G07830.1
Chr6D	2708311	2709792	-	COC_T00027938.1	AT1G05430.1
Chr6D	2710561	2712064	+	COC_T00027939.1	AT5G07850.1
Chr6D	2712678	2714184	+	COC_T00027940.1	AT5G07870.1
Chr6D	2714435	2718933	-	COC_T00027941.1	AT5G07890.5
Chr6D	2719555	2720761	+	COC_T00027942.1	AT5G07900.1
Chr6D	2721366	2723244	-	COC_T00027943.1	AT5G07910.1
Chr6D	2724518	2727746	-	COC_T00027944.1	AT5G07920.3
Chr6D	2729519	2730941	+	COC_T00027945.1	AT5G07930.1
Chr6D	2735291	2735992	-	COC_T00027947.1	AT5G61170.1
Chr6D	2737382	2742909	+	COC_T00027948.1	AT5G07940.2
Chr6D	2743310	2744841	-	COC_T00027949.1	AT5G07950.1
Chr6D	2745125	2746096	+	COC_T00027950.1	AT5G07960.1
Chr6D	2746972	2750757	-	COC_T00027951.1	AT5G07970.3
Chr6D	2752618	2757959	-	COC_T00027952.1	AT5G07940.2
Chr6D	2768697	2769074	+	COC_T00027953.1	AT5G07990.1
Chr6D	2769075	2771881	+	COC_T00027954.1	AT5G07990.1
Chr6D	2772946	2774727	+	COC_T00027955.1	AT5G08000.1
Chr6D	2779273	2781298	+	COC_T00027957.1	AT5G08010.1
Chr6D	2781839	2784621	+	COC_T00027958.1	AT5G08020.1
Chr6D	2784892	2786616	-	COC_T00027959.1	AT5G08030.1
Chr6D	2787914	2788467	+	COC_T00027961.1	AT5G08050.1
Chr6D	2788980	2789372	+	COC_T00027962.1	AT5G08060.1
Chr6D	2793116	2793892	+	COC_T00027963.1	AT5G08070.2
Chr6D	2797243	2800266	+	COC_T00027964.1	AT5G08080.4
Chr6D	2803359	2804801	-	COC_T00027965.1	AT5G08100.2
Chr6D	2805178	2811401	-	COC_T00027966.1	AT5G08110.3
Chr6D	2813646	2815605	-	COC_T00027967.1	AT5G08120.1
Chr6D	2816666	2819812	-	COC_T00027968.1	AT5G08130.2
Chr6D	2828798	2829925	+	COC_T00027969.1	AT5G08139.1
Chr6D	2833307	2833747	-	COC_T00027971.1	AT5G08150.1
Chr6D	2838835	2841072	-	COC_T00027972.1	AT5G08160.1
Chr6D	2842143	2844502	-	COC_T00027973.1	AT5G08170.4
Chr6D	2845382	2846937	-	COC_T00027974.1	AT5G08180.1
Chr6D	2849540	2850563	+	COC_T00027975.1	AT5G08190.1
Chr6D	2851984	2854042	+	COC_T00027976.1	AT5G08200.1
Chr6D	2857191	2863579	-	COC_T00027977.1	AT5G08230.1
Chr6D	2867745	2868754	-	COC_T00027978.1	AT5G08240.1
Chr6D	2869891	2871483	-	COC_T00027979.1	AT5G08250.1
Chr6D	2873232	2878051	+	COC_T00027980.1	AT5G08260.1
Chr6D	2878568	2880398	+	COC_T00027981.1	AT5G08270.1
Chr6D	2880664	2882562	-	COC_T00027982.1	AT5G08280.1
Chr6D	2882944	2883734	+	COC_T00027983.1	AT5G08290.1
Chr6D	2884731	2886815	+	COC_T00027984.1	AT5G08300.1
Chr6D	2887154	2888746	-	COC_T00027985.1	AT5G08305.1
Chr6D	2889725	2892214	-	COC_T00027987.1	AT5G08310.2
Chr6D	2894372	2895312	+	COC_T00027988.1	AT5G08320.1
Chr6D	2897624	2898352	+	COC_T00027989.1	AT5G08330.1
Chr6D	2900201	2900794	+	COC_T00027990.1	AT5G08335.2
Chr6D	2901278	2903072	+	COC_T00027991.1	AT5G08340.1
Chr6D	2903822	2904582	-	COC_T00027992.1	AT5G08350.1
Chr6D	2908227	2908946	+	COC_T00027993.1	AT5G08360.2
Chr6D	2909232	2911596	-	COC_T00027994.1	AT5G08370.2
Chr6D	2913465	2915270	-	COC_T00027995.1	AT5G08380.2
Chr6D	2916818	2917027	+	COC_T00027996.1	AT5G08391.1
Chr6D	2918674	2924080	+	COC_T00027997.1	AT5G08390.1
Chr6D	2924380	2926019	-	COC_T00027998.1	AT5G08400.2
Chr6D	2927014	2927565	-	COC_T00027999.1	AT5G08410.1
Chr6D	2927974	2930300	-	COC_T00028000.1	AT5G08415.1
Chr6D	2930633	2931255	+	COC_T00028001.1	AT5G08420.1
Chr6D	2931766	2934375	+	COC_T00028002.1	AT5G08420.1
Chr6D	2935339	2938803	+	COC_T00028003.1	AT5G08430.1
Chr6D	2939886	2945792	+	COC_T00028004.1	AT5G08440.2
Chr6D	2949242	2953944	-	COC_T00028006.1	AT5G08450.3
Chr6D	2955510	2957423	+	COC_T00028007.1	AT5G08460.1
Chr6D	2958032	2964382	+	COC_T00028008.1	AT5G08470.2
Chr6D	2966993	2969542	-	COC_T00028009.1	AT5G08490.8
Chr6D	2970045	2972533	+	COC_T00028010.1	AT5G08500.1
Chr6D	2972678	2973397	+	COC_T00028011.1	AT5G08500.2
Chr6D	2974411	2976020	+	COC_T00028012.1	AT5G08510.1
Chr6D	2976483	2978802	-	COC_T00028013.1	AT5G08520.1
Chr6D	2981268	2983133	-	COC_T00028014.1	AT5G08530.1
Chr6D	2983844	2984791	+	COC_T00028015.1	AT5G08535.1
Chr6D	2985439	2986918	+	COC_T00028016.1	AT5G08540.1
Chr6D	2987487	2991535	-	COC_T00028017.1	AT5G08550.1
Chr6D	2995813	2996058	-	COC_T00028019.1	AT5G08550.1
Chr6D	2996890	2999581	-	COC_T00028020.1	AT5G08560.2
Chr6D	3001565	3002933	+	COC_T00028021.1	AT5G08565.1
Chr6D	3004512	3006362	+	COC_T00028022.1	AT5G08570.3
Chr6D	3007050	3008947	-	COC_T00028023.1	AT5G08580.1
Chr6D	3011068	3014627	+	COC_T00028024.1	AT5G08610.1
Chr6D	3015362	3018452	+	COC_T00028025.1	AT5G08620.1
Chr6D	3019222	3022968	-	COC_T00028026.1	AT5G08630.3
Chr6D	3024948	3026369	+	COC_T00028027.1	AT5G08640.2
Chr6D	3027423	3034198	-	COC_T00028028.1	AT5G08650.1
Chr6D	3035702	3039014	+	COC_T00028029.1	AT5G08660.4
Chr6D	3039503	3043842	-	COC_T00028030.1	AT5G08680.1
Chr6D	3049024	3052566	-	COC_T00028031.1	AT5G08720.1
Chr6D	3055963	3058639	-	COC_T00028033.1	AT5G08740.1
Chr6D	3060442	3061692	+	COC_T00028034.1	AT5G08750.2
Chr6D	3062264	3063142	-	COC_T00028035.1	AT5G08770.1
Chr6D	3064464	3066453	+	COC_T00028036.1	AT5G08780.1
Chr6D	3066749	3067777	-	COC_T00028037.1	AT5G08790.1
Chr6D	3073246	3075276	+	COC_T00028038.1	AT5G09220.1
Chr6D	3078065	3079980	+	COC_T00028039.1	AT5G09230.1
Chr6D	3080304	3081103	-	COC_T00028040.1	AT5G09250.1
Chr6D	3081550	3083190	+	COC_T00028041.1	AT5G09260.1
Chr6D	3094292	3095530	+	COC_T00028042.1	AT5G03495.1
Chr6D	3098092	3098427	+	COC_T00028043.1	AT5G09270.2
Chr6D	3099873	3102268	-	COC_T00028044.1	AT5G09300.1
Chr6D	3102937	3103962	-	COC_T00028045.1	AT5G09310.1
Chr6D	3104610	3105472	-	COC_T00028046.1	AT5G09315.1
Chr6D	3112115	3113934	-	COC_T00028047.1	AT5G09320.1
Chr6D	3114541	3116020	-	COC_T00028048.1	AT5G09330.4
Chr6D	3117743	3123972	-	COC_T00028049.1	AT5G09350.1
Chr6D	3124804	3127091	-	COC_T00028050.1	AT5G09360.1
Chr6D	3129507	3131278	-	COC_T00028052.1	AT5G09380.2
Chr6D	3131791	3134180	+	COC_T00028053.1	AT5G09390.2
Chr6D	3135279	3139416	+	COC_T00028054.1	AT5G09400.1
Chr6D	3140595	3146010	+	COC_T00028055.1	AT5G09410.4
Chr6D	3147089	3150606	+	COC_T00028056.1	AT5G09420.1
Chr6D	3151029	3152241	+	COC_T00028057.1	AT5G09430.1
Chr6D	3158199	3159044	+	COC_T00028058.1	AT5G09440.1
Chr6D	3161440	3163011	+	COC_T00028060.1	AT5G09450.1
Chr6D	3164024	3165563	-	COC_T00028061.1	AT5G09460.1
Chr6D	3169101	3170537	-	COC_T00028062.1	AT5G09470.1
Chr6D	3172883	3173680	-	COC_T00028064.1	AT5G09490.1
Chr6D	3174616	3177214	-	COC_T00028065.1	AT5G09500.1
Chr6D	3178131	3178643	-	COC_T00028066.1	AT5G09520.1
Chr6D	3180376	3181314	-	COC_T00028067.1	AT5G09530.1
Chr6D	3182555	3183367	-	COC_T00028068.1	AT5G09540.1
Chr6D	3184064	3186597	+	COC_T00028069.1	AT5G09550.1
Chr6D	3199798	3201647	+	COC_T00028072.1	AT5G09580.1
Chr6D	3202267	3206867	+	COC_T00028073.1	AT5G09590.1
Chr6D	3207732	3208552	+	COC_T00028074.1	AT5G09610.1
Chr6D	3210725	3212224	-	COC_T00028075.1	AT5G09620.1
Chr6D	3212979	3214136	-	COC_T00028076.1	AT5G09630.1
Chr6D	3216230	3218073	-	COC_T00028077.1	AT5G09650.1
Chr6D	3218689	3220594	-	COC_T00028078.1	AT5G09660.1
Chr6D	3224666	3225443	-	COC_T00028079.1	AT5G09680.2
Chr6D	3226317	3228552	-	COC_T00028080.1	AT5G09690.5
Chr6D	3229663	3233117	-	COC_T00028081.1	AT5G09730.1
Chr6D	3234945	3237459	-	COC_T00028082.1	AT5G09740.1
Chr6D	3239317	3239916	-	COC_T00028083.1	AT5G09750.1
Chr6D	3244365	3247378	+	COC_T00028084.1	AT5G09760.2
Chr6D	3248224	3249446	-	COC_T00028085.1	AT5G09770.1
Chr6D	3249970	3251774	-	COC_T00028086.1	AT5G09790.2
Chr6D	3254312	3255562	-	COC_T00028087.1	AT5G09800.1
Chr6D	3258575	3258883	+	COC_T00028088.1	AT5G09805.1
Chr6D	3264396	3265798	+	COC_T00028089.1	AT5G09810.1
Chr6D	3268002	3269257	-	COC_T00028090.1	AT5G09820.2
Chr6D	3270105	3273710	-	COC_T00028091.1	AT5G10320.6
Chr6D	3275346	3278248	+	COC_T00028093.1	AT5G09840.1
Chr6D	3280908	3282646	-	COC_T00028094.1	AT5G09850.5
Chr6D	3287382	3289074	+	COC_T00028096.1	AT1G77180.3
Chr6D	3291763	3295907	+	COC_T00028098.1	AT5G09860.1
Chr6D	3298951	3303820	+	COC_T00028099.1	AT5G09870.1
Chr6D	3305794	3306096	+	COC_T00028100.1	AT5G09876.1
Chr6D	3307410	3310766	-	COC_T00028101.1	AT5G09880.1
Chr6D	3311504	3314446	-	COC_T00028102.1	AT5G09890.2
Chr6D	3315008	3317919	-	COC_T00028103.1	AT5G09900.1
Chr6D	3319815	3320960	+	COC_T00028105.1	AT5G09920.1
Chr6D	3321882	3324496	-	COC_T00028106.1	AT5G09930.1
Chr6D	3327174	3327440	-	COC_T00028108.1	AT5G09950.2
Chr6D	3327470	3330328	-	COC_T00028109.1	AT5G09950.2
Chr6D	3331259	3331863	+	COC_T00028110.1	AT5G09960.1
Chr6D	3336186	3337917	+	COC_T00028111.1	AT5G09970.1
Chr6D	3344535	3344892	+	COC_T00028114.1	AT5G09990.1
Chr6D	3345099	3346293	-	COC_T00028115.1	AT5G09995.3
Chr6D	3346672	3347100	+	COC_T00028116.1	AT5G10000.1
Chr6D	3348140	3351471	+	COC_T00028117.1	AT5G10010.1
Chr6D	3353763	3357258	+	COC_T00028118.1	AT5G10020.1
Chr6D	3357975	3359636	-	COC_T00028119.1	AT5G10030.2
Chr6D	3368552	3369827	+	COC_T00028122.1	AT5G10050.1
Chr6D	3370199	3372362	-	COC_T00028123.1	AT5G10060.1
Chr6D	3372934	3374623	-	COC_T00028124.1	AT5G10070.2
Chr6D	3375293	3376653	+	COC_T00028125.1	AT5G10080.1
Chr6D	3377128	3379188	-	COC_T00028126.1	AT5G10090.1
Chr6D	3383472	3385594	+	COC_T00028127.1	AT5G10100.1
Chr6D	3396809	3397486	-	COC_T00028130.1	AT5G10110.1
Chr6D	3399694	3401046	+	COC_T00028131.1	AT5G10120.1
Chr6D	3401459	3402426	-	COC_T00028132.1	AT5G10130.1
Chr6D	3403878	3406832	-	COC_T00028133.1	AT5G10140.1
Chr6D	3411536	3413277	-	COC_T00028134.1	AT5G10150.1
Chr6D	3415789	3417090	+	COC_T00028135.1	AT5G10160.1
Chr6D	3417826	3419212	-	COC_T00028136.1	AT5G10170.1
Chr6D	3420074	3421021	+	COC_T00028137.1	AT5G44050.1
Chr6D	3421720	3425827	-	COC_T00028138.1	AT5G24540.2
Chr6D	3428059	3429166	+	COC_T00028139.1	AT1G52810.1
Chr6D	3436176	3439685	+	COC_T00028141.1	AT5G10180.1
Chr6D	3442993	3444912	+	COC_T00028142.1	AT5G10190.1
Chr6D	3446205	3448187	+	COC_T00028143.1	AT5G10200.3
Chr6D	3451263	3451640	+	COC_T00028144.1	AT5G10210.1
Chr6D	3451991	3452512	-	COC_T00028146.1	AT5G10220.1
Chr6D	3454622	3456625	-	COC_T00028147.1	AT5G10650.2
Chr6D	3460584	3461792	+	COC_T00028148.1	AT5G10660.3
Chr6D	3462079	3464881	-	COC_T00028149.1	AT5G10690.1
Chr6D	3465760	3466414	-	COC_T00028150.1	AT5G10700.2
Chr6D	3467424	3470315	+	COC_T00028151.1	AT5G10710.1
Chr6D	3474926	3478733	+	COC_T00028152.1	AT5G10720.1
Chr6D	3478901	3481003	-	COC_T00028153.1	AT5G10730.1
Chr6D	3482298	3484189	-	COC_T00028154.1	AT5G10740.2
Chr6D	3484387	3485109	+	COC_T00028155.1	AT5G10745.3
Chr6D	3486916	3487812	+	COC_T00028156.1	AT5G10750.1
Chr6D	3489357	3491341	-	COC_T00028157.1	AT5G10760.1
Chr6D	3492500	3494275	-	COC_T00028158.1	AT5G10760.1
Chr6D	3495341	3497363	-	COC_T00028159.1	AT5G10770.1
Chr6D	3500580	3501941	+	COC_T00028160.1	AT5G10780.1
Chr6D	3502708	3504691	+	COC_T00028161.1	AT5G10790.1
Chr6D	3507055	3511670	-	COC_T00028162.1	AT5G10820.1
Chr6D	3512239	3513192	+	COC_T00028163.1	AT5G10830.1
Chr6D	3513430	3516263	-	COC_T00028164.1	AT5G10840.1
Chr6D	3519931	3525117	-	COC_T00028166.1	AT5G10870.1
Chr6D	3526121	3529425	-	COC_T00028167.1	AT5G10900.2
Chr6D	3529561	3531543	+	COC_T00028168.1	AT5G10910.1
Chr6D	3532036	3534202	+	COC_T00028169.1	AT5G10920.1
Chr6D	3535896	3537248	-	COC_T00028170.1	AT5G10930.1
Chr6D	3540111	3545409	-	COC_T00028171.1	AT5G10940.2
Chr6D	3547957	3550373	+	COC_T00028172.1	AT4G27630.3
Chr6D	3559859	3560689	+	COC_T00028174.1	AT5G10960.1
Chr6D	3566566	3567369	+	COC_T00028175.1	AT5G10970.1
Chr6D	3570044	3570818	-	COC_T00028176.1	AT5G10980.1
Chr6D	3574152	3574598	+	COC_T00028177.1	AT5G10990.1
Chr6D	3576998	3578155	-	COC_T00028178.1	AT5G11000.1
Chr6D	3583429	3585160	+	COC_T00028179.1	AT5G11010.2
Chr6D	3585485	3588042	-	COC_T00028180.1	AT5G11020.1
Chr6D	3591586	3595930	-	COC_T00028182.1	AT5G11030.2
Chr6D	3596206	3601439	+	COC_T00028183.1	AT5G11040.1
Chr6D	3603189	3604727	+	COC_T00028184.1	AT5G11050.1
Chr6D	3613513	3617530	+	COC_T00028185.1	AT5G11060.1
Chr6D	3622665	3624618	-	COC_T00028187.1	AT5G11080.3
Chr6D	3629748	3630404	+	COC_T00028188.1	AT5G11090.1
Chr6D	3637174	3639989	+	COC_T00028189.1	AT5G11100.1
Chr6D	3640760	3645244	+	COC_T00028190.1	AT5G11110.1
Chr6D	3647337	3649862	+	COC_T00028191.1	AT5G11130.1
Chr6D	3650477	3651199	+	COC_T00028192.1	AT5G11140.1
Chr6D	3651611	3652753	-	COC_T00028193.1	AT5G11150.1
Chr6D	3653643	3654896	-	COC_T00028194.1	AT5G11160.1
Chr6D	3660476	3661510	+	COC_T00028195.1	AT5G11190.1
Chr6D	3662499	3665581	-	COC_T00028196.1	AT5G11200.3
Chr6D	3667197	3670310	+	COC_T00028197.1	AT5G11170.1
Chr6D	3670909	3673805	-	COC_T00028198.1	AT5G11180.2
Chr6D	3675958	3676281	-	COC_T00028199.1	AT5G11210.10
Chr6D	3676872	3677363	-	COC_T00028200.1	AT5G11210.10
Chr6D	3680283	3681200	+	COC_T00028201.1	AT1G64870.1
Chr6D	3684697	3685749	+	COC_T00028202.1	AT5G11230.1
Chr6D	3687249	3690781	+	COC_T00028203.1	AT5G11240.1
Chr6D	3691960	3693126	-	COC_T00028204.1	AT5G11260.1
Chr6D	3693872	3695350	-	COC_T00028205.1	AT5G11270.1
Chr6D	3695594	3696780	+	COC_T00028206.1	AT5G11280.1
Chr6D	3697393	3698661	+	COC_T00028207.1	AT5G11290.2
Chr6D	3704922	3707239	-	COC_T00028209.1	AT5G11300.1
Chr6D	3710239	3712166	+	COC_T00028210.1	AT5G11310.1
Chr6D	3714983	3717302	-	COC_T00028211.1	AT5G11320.1
Chr6D	3722175	3723711	-	COC_T00028212.1	AT5G11330.2
Chr6D	3725193	3726914	+	COC_T00028214.1	AT5G11340.1
Chr6D	3727432	3731390	+	COC_T00028215.1	AT5G11350.1
Chr6D	3731560	3733032	-	COC_T00028216.1	AT5G11400.1
Chr6D	3733899	3736927	+	COC_T00028217.1	AT5G11380.1
Chr6D	3738885	3741353	+	COC_T00028218.1	AT5G11390.1
Chr6D	3741618	3742326	-	COC_T00028219.1	AT5G11400.2
Chr6D	3746167	3748174	+	COC_T00028221.1	AT5G11420.1
Chr6D	3749742	3753599	+	COC_T00028222.1	AT5G11430.3
Chr6D	3755228	3755891	-	COC_T00028223.1	AT5G11440.1
Chr6D	3757659	3759573	+	COC_T00028224.1	AT5G11450.1
Chr6D	3760465	3761653	-	COC_T00028225.1	AT5G11460.1
Chr6D	3765716	3769649	-	COC_T00028226.1	AT5G11470.2
Chr6D	3775071	3776591	-	COC_T00028228.1	AT5G11480.1
Chr6D	3777226	3781461	+	COC_T00028229.1	AT5G11490.1
Chr6D	3782073	3784035	+	COC_T00028230.1	AT5G11500.1
Chr6D	3785501	3789642	+	COC_T00028231.1	AT5G11510.2
Chr6D	3790428	3792944	-	COC_T00028232.1	AT5G11520.1
Chr6D	3801001	3804945	+	COC_T00028233.1	AT5G11530.3
Chr6D	3806361	3808303	-	COC_T00028234.1	AT5G11540.1
Chr6D	3812745	3813674	-	COC_T00028235.1	AT5G11550.1
Chr6D	3814223	3821666	-	COC_T00028236.1	AT5G11560.1
Chr6D	3822322	3822715	+	COC_T00028237.1	AT5G11580.1
Chr6D	3823049	3824490	+	COC_T00028238.1	AT5G11580.2
Chr6D	3832743	3833456	-	COC_T00028239.1	AT5G11590.1
Chr6D	3840445	3841589	-	COC_T00028240.1	AT5G11600.2
Chr6D	3842214	3844266	-	COC_T00028241.1	AT5G11610.1
