# Supplementary material for: Common evolutionary trajectory of short life-cycle in Brassicaceae ruderal weeds
Source: Nat Commun. 2023 Jan 18;14:290. doi: 10.1038/s41467-023-35966-7 (PMC9849336; doi:10.1038/s41467-023-35966-7)
Supplement: Supplementary file 8 — Supplementary Data 6 [file 41467_2023_35966_MOESM8_ESM.xlsx]

## Sheet: Sheet1
Chr	start	end	strand	ID	AtID
Chr1A	43637	46280	-	COC_T00000001.1	AT5G65760.1
Chr1A	47495	50869	-	COC_T00000002.1	AT5G65750.1
Chr1A	54847	56053	+	COC_T00000003.1	AT4G29780.1
Chr1A	59341	64911	+	COC_T00000004.1	AT4G29790.1
Chr1A	65825	67817	-	COC_T00000005.1	AT4G29800.1
Chr1A	68672	70594	-	COC_T00000006.1	AT4G29810.1
Chr1A	71147	72381	-	COC_T00000007.1	AT4G29820.1
Chr1A	72802	74546	+	COC_T00000008.1	AT4G29830.1
Chr1A	74837	76289	-	COC_T00000009.1	AT4G29840.1
Chr1A	77364	78495	-	COC_T00000010.1	AT4G29850.1
Chr1A	78921	81540	-	COC_T00000011.1	AT4G29860.1
Chr1A	82098	82628	+	COC_T00000012.1	AT4G29870.1
Chr1A	83342	83848	-	COC_T00000013.1	AT2G19330.1
Chr1A	96903	98234	+	COC_T00000014.1	AT1G12240.1
Chr1A	100014	100560	+	COC_T00000015.1	AT1G12244.1
Chr1A	100657	101043	+	COC_T00000016.1	AT1G12244.1
Chr1A	108059	110646	+	COC_T00000018.1	AT3G54540.2
Chr1A	111129	112245	-	COC_T00000019.1	AT5G27600.1
Chr1A	113603	115467	+	COC_T00000021.1	AT1G12250.3
Chr1A	117794	118816	-	COC_T00000022.1	AT1G12260.1
Chr1A	128638	128988	+	COC_T00000023.1	AT1G12270.1
Chr1A	129011	131078	+	COC_T00000024.1	AT1G12270.1
Chr1A	131489	132945	-	COC_T00000025.1	AT1G12280.2
Chr1A	132981	133959	-	COC_T00000026.1	AT1G12280.2
Chr1A	150487	150869	-	COC_T00000028.1	AT1G18840.1
Chr1A	150897	152325	-	COC_T00000029.1	AT1G18840.1
Chr1A	154294	155496	-	COC_T00000030.1	AT1G18850.1
Chr1A	159544	162198	+	COC_T00000031.1	AT1G18860.1
Chr1A	171622	175675	+	COC_T00000032.1	AT1G18870.3
Chr1A	177410	178905	+	COC_T00000033.1	AT1G18880.1
Chr1A	179800	181698	-	COC_T00000035.1	AT1G18890.1
Chr1A	181811	189472	+	COC_T00000036.1	AT1G18900.2
Chr1A	195615	197611	-	COC_T00000037.1	AT5G18540.4
Chr1A	198323	205037	+	COC_T00000038.1	AT5G18525.1
Chr1A	205607	206938	-	COC_T00000039.1	AT5G18520.1
Chr1A	207802	209773	-	COC_T00000040.1	AT5G18500.6
Chr1A	212897	216010	+	COC_T00000041.1	AT5G18490.1
Chr1A	224286	225389	+	COC_T00000046.1	AT1G08480.1
Chr1A	226024	228470	-	COC_T00000047.1	AT1G08490.1
Chr1A	229084	229861	+	COC_T00000048.1	AT1G08500.1
Chr1A	231294	233086	-	COC_T00000049.1	AT1G08510.1
Chr1A	238346	238741	+	COC_T00000051.1	AT3G02030.1
Chr1A	238916	241969	+	COC_T00000052.1	AT3G02030.1
Chr1A	242367	243957	-	COC_T00000053.1	AT3G02040.1
Chr1A	244716	247309	+	COC_T00000054.1	AT3G19340.1
Chr1A	251917	253108	+	COC_T00000055.1	AT3G19340.1
Chr1A	253675	254849	-	COC_T00000056.1	AT3G19330.3
Chr1A	255626	259121	+	COC_T00000057.1	AT3G02050.1
Chr1A	287648	290984	+	COC_T00000058.1	AT1G78060.1
Chr1A	291258	295253	-	COC_T00000059.1	AT1G69550.1
Chr1A	295451	295779	+	COC_T00000060.1	AT1G78060.1
Chr1A	295924	297427	-	COC_T00000061.1	AT1G78050.1
Chr1A	304568	305215	-	COC_T00000062.1	AT1G78040.2
Chr1A	332160	346523	+	COC_T00000065.1	AT1G02080.2
Chr1A	332226	333547	-	COC_T00000066.1	AT1G02065.1
Chr1A	347499	348023	+	COC_T00000067.1	AT4G13370.1
Chr1A	348486	349661	+	COC_T00000068.1	AT3G13680.1
Chr1A	355984	359581	-	COC_T00000069.1	AT1G02205.2
Chr1A	361629	364287	-	COC_T00000070.1	AT1G02190.1
Chr1A	365173	365712	+	COC_T00000071.1	AT1G02180.1
Chr1A	365886	367343	-	COC_T00000072.1	AT1G02170.1
Chr1A	371301	375031	-	COC_T00000073.1	AT1G02145.3
Chr1A	375224	375978	+	COC_T00000074.1	AT1G02140.1
Chr1A	379745	381228	+	COC_T00000076.1	AT1G02130.1
Chr1A	382427	386439	-	COC_T00000077.1	AT1G02120.1
Chr1A	386741	389481	-	COC_T00000078.1	AT1G02110.1
Chr1A	389607	392696	-	COC_T00000079.1	AT1G02100.2
Chr1A	393728	396198	+	COC_T00000080.1	AT1G02090.1
Chr1A	401071	402356	+	COC_T00000081.1	AT1G02180.1
Chr1A	402742	405259	-	COC_T00000082.1	AT1G02170.1
Chr1A	408272	412065	-	COC_T00000084.1	AT1G02145.2
Chr1A	412254	416055	+	COC_T00000085.1	AT1G02140.1
Chr1A	416245	418251	+	COC_T00000086.1	AT1G05810.1
Chr1A	419537	423318	-	COC_T00000087.1	AT1G02120.1
Chr1A	423771	426511	-	COC_T00000088.1	AT1G02110.1
Chr1A	426639	429725	-	COC_T00000089.1	AT1G02100.2
Chr1A	430664	433227	+	COC_T00000090.1	AT1G02090.1
Chr1A	434021	447124	-	COC_T00000091.1	AT1G02080.3
Chr1A	451329	452139	-	COC_T00000092.1	AT1G04810.1
Chr1A	457941	458412	+	COC_T00000093.1	AT1G02070.1
Chr1A	463319	464643	-	COC_T00000094.1	AT1G02065.1
Chr1A	468356	470506	+	COC_T00000095.1	AT1G02060.1
Chr1A	470999	471745	+	COC_T00000096.1	AT1G02050.1
Chr1A	471998	472354	+	COC_T00000097.1	AT1G02050.1
Chr1A	472652	473344	+	COC_T00000098.1	AT1G02040.1
Chr1A	476493	479858	+	COC_T00000099.1	AT1G02020.1
Chr1A	488981	492806	-	COC_T00000102.1	AT1G02010.6
Chr1A	495973	498208	+	COC_T00000103.1	AT1G02060.1
Chr1A	498702	500059	+	COC_T00000104.1	AT1G02050.1
Chr1A	500280	501050	+	COC_T00000105.1	AT1G02040.1
Chr1A	504220	505065	+	COC_T00000106.1	AT1G02030.1
Chr1A	505703	507588	+	COC_T00000107.1	AT1G02020.1
Chr1A	516719	520475	-	COC_T00000110.1	AT1G02010.3
Chr1A	521299	522591	-	COC_T00000111.1	AT1G02000.1
Chr1A	523817	524539	+	COC_T00000112.1	AT1G01990.1
Chr1A	530185	531801	+	COC_T00000113.1	AT1G01980.1
Chr1A	532193	533475	-	COC_T00000114.1	AT1G01970.1
Chr1A	534447	541306	+	COC_T00000115.1	AT1G01960.1
Chr1A	541722	546575	-	COC_T00000116.1	AT1G01950.1
Chr1A	547277	548533	-	COC_T00000117.1	AT1G01940.1
Chr1A	548773	551816	+	COC_T00000118.1	AT1G01930.1
Chr1A	553512	556949	-	COC_T00000119.1	AT1G01920.3
Chr1A	557162	559524	+	COC_T00000120.1	AT1G01910.1
Chr1A	560247	562673	-	COC_T00000121.1	AT1G01900.1
Chr1A	564916	569573	+	COC_T00000122.1	AT1G01880.1
Chr1A	569899	570669	-	COC_T00000123.1	AT1G01840.1
Chr1A	573627	575345	+	COC_T00000124.1	AT1G01830.2
Chr1A	576611	578046	+	COC_T00000125.1	AT1G01820.1
Chr1A	579040	580427	-	COC_T00000127.1	AT1G01800.2
Chr1A	581813	587791	-	COC_T00000128.1	AT1G01790.2
Chr1A	588424	589756	-	COC_T00000129.1	AT1G01780.1
Chr1A	590441	594110	-	COC_T00000130.1	AT1G01770.1
Chr1A	594364	596408	+	COC_T00000131.1	AT1G01760.4
Chr1A	596689	597283	-	COC_T00000132.1	AT1G01750.1
Chr1A	598311	600453	+	COC_T00000133.1	AT1G01740.3
Chr1A	600705	601589	-	COC_T00000134.1	AT1G01730.1
Chr1A	601846	602528	+	COC_T00000135.1	AT1G01725.1
Chr1A	603168	604206	-	COC_T00000136.1	AT1G01720.1
Chr1A	605604	609382	-	COC_T00000137.1	AT1G01710.1
Chr1A	611304	613296	+	COC_T00000138.1	AT1G01700.1
Chr1A	616366	619148	-	COC_T00000139.1	AT1G01690.1
Chr1A	619836	621185	+	COC_T00000140.1	AT1G01680.1
Chr1A	621243	622063	+	COC_T00000141.1	AT1G01680.1
Chr1A	623481	624868	+	COC_T00000142.1	AT1G01670.2
Chr1A	625135	629054	+	COC_T00000143.1	AT1G01660.2
Chr1A	630318	634755	+	COC_T00000144.1	AT1G01650.1
Chr1A	635722	636545	+	COC_T00000145.1	AT1G01640.1
Chr1A	636975	638314	-	COC_T00000146.1	AT1G01630.1
Chr1A	640290	641334	+	COC_T00000147.1	AT1G01620.1
Chr1A	644652	646896	+	COC_T00000148.1	AT1G01610.1
Chr1A	647596	649369	-	COC_T00000149.1	AT1G01600.1
Chr1A	656585	659358	-	COC_T00000150.1	AT1G01590.1
Chr1A	660954	664685	-	COC_T00000151.1	AT1G01580.1
Chr1A	666767	668206	-	COC_T00000152.1	AT4G00300.1
Chr1A	671991	673692	-	COC_T00000153.1	AT1G01560.2
Chr1A	677640	680011	-	COC_T00000154.1	AT1G01540.2
Chr1A	688144	689638	-	COC_T00000156.1	AT1G01520.1
Chr1A	690654	693261	-	COC_T00000157.1	AT1G01510.1
Chr1A	693902	695033	-	COC_T00000158.1	AT1G01500.1
Chr1A	702434	703465	-	COC_T00000159.1	AT2G31305.1
Chr1A	705601	706020	+	COC_T00000160.1	AT1G01490.3
Chr1A	709508	711862	-	COC_T00000161.1	AT1G01480.1
Chr1A	715307	716186	+	COC_T00000162.1	AT1G01470.1
Chr1A	723742	725777	-	COC_T00000164.1	AT1G01460.1
Chr1A	728059	728871	+	COC_T00000165.1	AT1G01453.2
Chr1A	730012	732184	+	COC_T00000166.1	AT1G01450.1
Chr1A	734521	736792	+	COC_T00000167.1	AT1G01440.1
Chr1A	738219	739835	+	COC_T00000168.1	AT1G01430.1
Chr1A	745557	746843	+	COC_T00000169.1	AT1G01420.1
Chr1A	748111	749553	+	COC_T00000170.1	AT1G01420.1
Chr1A	750252	750723	-	COC_T00000171.1	AT1G01380.1
Chr1A	753522	755091	-	COC_T00000172.1	AT1G01370.4
Chr1A	757010	757715	-	COC_T00000173.1	AT1G01360.1
Chr1A	760182	761470	-	COC_T00000174.1	AT1G01350.1
Chr1A	762264	765797	+	COC_T00000175.1	AT1G01340.1
Chr1A	768434	777065	+	COC_T00000176.1	AT1G01320.3
Chr1A	778730	779446	-	COC_T00000177.1	AT1G01310.1
Chr1A	779796	780221	-	COC_T00000178.1	AT1G01305.1
Chr1A	781331	782788	-	COC_T00000179.1	AT1G01300.1
Chr1A	785971	787053	-	COC_T00000180.1	AT1G01290.2
Chr1A	787308	788919	-	COC_T00000181.1	AT1G01280.1
Chr1A	789815	791578	-	COC_T00000182.1	AT1G01260.2
Chr1A	796137	796697	+	COC_T00000183.1	AT1G01250.1
Chr1A	799482	800483	-	COC_T00000184.1	AT1G01240.5
Chr1A	801809	802999	-	COC_T00000185.1	AT1G01230.1
Chr1A	803369	804492	-	COC_T00000186.1	AT1G01225.1
Chr1A	805121	809016	-	COC_T00000187.1	AT1G01220.7
Chr1A	810384	811076	-	COC_T00000188.1	AT1G01210.1
Chr1A	812202	813560	+	COC_T00000189.1	AT1G01200.1
Chr1A	815271	817208	+	COC_T00000190.1	AT1G01190.1
Chr1A	823810	825319	-	COC_T00000191.1	AT1G01180.1
Chr1A	825860	826198	+	COC_T00000192.1	AT1G01170.1
Chr1A	826418	827835	-	COC_T00000193.1	AT1G01160.1
Chr1A	828363	830320	+	COC_T00000194.1	AT1G01150.3
Chr1A	830147	830422	-	COC_T00000195.1	AT1G01150.1
Chr1A	832482	835512	+	COC_T00000196.1	AT1G01140.1
Chr1A	839130	840716	+	COC_T00000197.1	AT1G01120.1
Chr1A	841280	844866	-	COC_T00000198.1	AT1G01110.2
Chr1A	846464	847161	+	COC_T00000199.1	AT5G47700.2
Chr1A	848368	849990	+	COC_T00000200.1	AT1G01090.1
Chr1A	850419	851685	+	COC_T00000201.1	AT1G01080.1
Chr1A	855738	856602	+	COC_T00000202.1	AT1G01070.1
Chr1A	860549	867953	+	COC_T00000203.1	AT1G01060.8
Chr1A	869285	870562	+	COC_T00000204.1	AT1G01050.2
Chr1A	874864	876075	+	COC_T00000206.1	AT4G21240.1
Chr1A	876336	883884	-	COC_T00000207.1	AT1G01040.1
Chr1A	892845	893912	+	COC_T00000208.1	AT1G01030.1
Chr1A	897389	898869	+	COC_T00000209.1	AT1G01020.2
Chr1A	901022	903578	-	COC_T00000210.1	AT1G01010.1
Chr1A	908359	909650	+	COC_T00000211.1	AT3G04430.1
Chr1A	920247	927008	-	COC_T00000214.1	AT1G02230.1
Chr1A	930874	931074	-	COC_T00000215.1	AT1G02260.2
Chr1A	931373	932248	-	COC_T00000216.1	AT1G02260.2
Chr1A	933351	935931	-	COC_T00000217.1	AT1G02270.1
Chr1A	937845	938792	+	COC_T00000218.1	AT2G41610.1
Chr1A	939141	940836	-	COC_T00000219.1	AT1G02280.2
Chr1A	941246	942532	-	COC_T00000220.1	AT1G02290.1
Chr1A	943489	945663	+	COC_T00000221.1	AT1G02305.1
Chr1A	945861	948205	-	COC_T00000222.1	AT1G02310.1
Chr1A	949693	951025	-	COC_T00000224.1	AT1G02330.1
Chr1A	951784	952890	-	COC_T00000225.1	AT1G02335.1
Chr1A	953847	955366	-	COC_T00000226.1	AT1G02340.2
Chr1A	964700	966361	+	COC_T00000229.1	AT1G02370.1
Chr1A	967798	969010	+	COC_T00000230.1	AT1G02380.1
Chr1A	972384	974671	+	COC_T00000231.1	AT1G02390.1
Chr1A	980459	983039	+	COC_T00000232.1	AT1G02400.1
Chr1A	985190	986700	+	COC_T00000234.1	AT1G02410.2
Chr1A	988383	989864	+	COC_T00000236.1	AT1G02420.1
Chr1A	989881	990786	-	COC_T00000237.1	AT1G02430.1
Chr1A	991518	991949	-	COC_T00000238.1	AT1G02450.1
Chr1A	997390	999711	-	COC_T00000239.1	AT1G02460.1
Chr1A	1003293	1004520	-	COC_T00000240.1	AT1G02470.2
Chr1A	1005092	1006151	-	COC_T00000241.1	AT1G02475.1
Chr1A	1008888	1010069	+	COC_T00000242.1	AT1G02500.2
Chr1A	1010689	1011533	-	COC_T00000243.1	AT1G02510.1
Chr1A	1013951	1016146	-	COC_T00000244.1	AT1G02305.1
Chr1A	1018590	1023363	+	COC_T00000245.1	AT1G02520.3
Chr1A	1024120	1024818	+	COC_T00000246.1	AT1G02550.1
Chr1A	1025718	1027555	+	COC_T00000247.1	AT1G02560.1
Chr1A	1028675	1029508	+	COC_T00000248.1	AT1G02570.1
Chr1A	1030849	1036767	+	COC_T00000249.1	AT1G02580.1
Chr1A	1037788	1040641	-	COC_T00000250.1	AT1G02610.1
Chr1A	1046517	1047771	+	COC_T00000251.1	AT1G56330.1
Chr1A	1050037	1051289	-	COC_T00000252.1	AT1G02630.1
Chr1A	1053031	1056566	+	COC_T00000253.1	AT1G02640.1
Chr1A	1059548	1060330	+	COC_T00000254.1	AT2G23570.1
Chr1A	1060778	1063361	-	COC_T00000255.1	AT1G02660.1
Chr1A	1065205	1066082	+	COC_T00000256.1	AT1G02680.1
Chr1A	1066520	1067036	-	COC_T00000257.1	AT5G38700.1
Chr1A	1068659	1069236	+	COC_T00000258.1	AT5G61710.1
Chr1A	1070049	1072674	+	COC_T00000259.1	AT1G02690.1
Chr1A	1073266	1074239	+	COC_T00000260.1	AT1G02700.1
Chr1A	1076966	1078006	+	COC_T00000262.1	AT1G02720.2
Chr1A	1079125	1082966	-	COC_T00000263.1	AT1G02730.1
Chr1A	1083987	1085988	-	COC_T00000264.1	AT1G02740.1
Chr1A	1090015	1091629	+	COC_T00000265.1	AT1G02750.1
Chr1A	1092490	1093871	-	COC_T00000266.1	AT1G02780.1
Chr1A	1095433	1096855	-	COC_T00000267.1	AT1G02790.1
Chr1A	1100184	1101605	-	COC_T00000268.1	AT1G02790.1
Chr1A	1102767	1105736	-	COC_T00000269.1	AT1G02800.1
Chr1A	1113283	1116243	+	COC_T00000270.1	AT1G02810.1
Chr1A	1117177	1117677	+	COC_T00000271.1	AT1G02816.1
Chr1A	1123897	1126694	-	COC_T00000274.1	AT1G56220.5
Chr1A	1127167	1129847	+	COC_T00000275.1	AT1G02840.1
Chr1A	1130957	1133524	+	COC_T00000276.1	AT1G02850.5
Chr1A	1143449	1145103	+	COC_T00000280.1	AT1G02860.1
Chr1A	1145469	1146528	-	COC_T00000281.1	AT1G02870.1
Chr1A	1149134	1150586	-	COC_T00000283.1	AT5G23540.1
Chr1A	1151879	1153094	-	COC_T00000284.1	AT2G44750.2
Chr1A	1153743	1160605	-	COC_T00000285.1	AT1G02890.1
Chr1A	1173206	1173565	-	COC_T00000287.1	AT1G02900.1
Chr1A	1174872	1177113	-	COC_T00000288.1	AT1G02910.1
Chr1A	1181146	1182022	-	COC_T00000289.1	AT1G02920.1
Chr1A	1185040	1186243	-	COC_T00000291.1	AT1G02950.2
Chr1A	1186830	1189503	-	COC_T00000292.1	AT1G02960.2
Chr1A	1191268	1194080	+	COC_T00000293.1	AT1G02970.1
Chr1A	1195918	1199776	+	COC_T00000294.1	AT1G02980.2
Chr1A	1200473	1205910	-	COC_T00000295.1	AT1G02990.5
Chr1A	1208365	1209726	+	COC_T00000296.1	AT1G03220.1
Chr1A	1210184	1214833	-	COC_T00000297.1	AT1G03000.1
Chr1A	1215942	1218769	+	COC_T00000298.1	AT1G03010.1
Chr1A	1223183	1225667	+	COC_T00000300.1	AT1G03030.1
Chr1A	1226264	1228471	-	COC_T00000301.1	AT1G03040.1
Chr1A	1232021	1232538	+	COC_T00000302.1	AT1G03050.1
Chr1A	1233036	1234022	+	COC_T00000303.1	AT1G03050.1
Chr1A	1234279	1235947	-	COC_T00000304.1	AT1G03055.1
Chr1A	1237072	1250991	-	COC_T00000305.1	AT1G03060.2
Chr1A	1254706	1256621	+	COC_T00000306.1	AT1G03070.2
Chr1A	1256987	1263119	-	COC_T00000307.1	AT1G03080.3
Chr1A	1265701	1270129	+	COC_T00000308.1	AT1G03090.2
Chr1A	1270339	1272720	-	COC_T00000309.1	AT1G03100.1
Chr1A	1273314	1275744	+	COC_T00000310.1	AT1G03110.1
Chr1A	1277726	1278331	-	COC_T00000311.1	AT1G03130.1
Chr1A	1278680	1280394	-	COC_T00000312.1	AT1G03140.1
Chr1A	1280606	1281615	+	COC_T00000313.1	AT1G03150.1
Chr1A	1281795	1282652	+	COC_T00000314.1	AT1G03150.1
Chr1A	1282953	1287788	+	COC_T00000315.1	AT1G03160.1
Chr1A	1294040	1294789	+	COC_T00000316.1	AT1G03170.1
Chr1A	1297538	1303451	+	COC_T00000317.1	AT1G03190.2
Chr1A	1304181	1304763	-	COC_T00000318.1	AT1G02400.2
Chr1A	1305250	1309110	+	COC_T00000319.1	AT1G02430.2
Chr1A	1309938	1311986	-	COC_T00000320.1	AT1G03270.1
Chr1A	1320052	1320676	-	COC_T00000322.1	AT1G03860.2
Chr1A	1322587	1323024	-	COC_T00000323.1	AT1G01120.1
Chr1A	1323220	1323465	-	COC_T00000324.1	AT1G01120.1
Chr1A	1324958	1326275	-	COC_T00000325.1	AT1G03210.1
Chr1A	1326652	1328149	-	COC_T00000326.1	AT1G03250.1
Chr1A	1329070	1331618	-	COC_T00000327.1	AT1G03260.1
Chr1A	1335192	1338574	+	COC_T00000328.1	AT1G03270.1
Chr1A	1340081	1343650	+	COC_T00000329.1	AT1G03280.3
Chr1A	1344975	1347584	+	COC_T00000330.1	AT1G03290.1
Chr1A	1348523	1350009	-	COC_T00000331.1	AT1G01010.1
Chr1A	1350839	1352716	-	COC_T00000332.1	AT1G03300.1
Chr1A	1354007	1356647	+	COC_T00000333.1	AT1G03310.2
Chr1A	1357997	1359140	-	COC_T00000335.1	AT1G03330.1
Chr1A	1359512	1360820	+	COC_T00000336.1	AT1G03340.1
Chr1A	1361155	1363762	-	COC_T00000337.1	AT4G02930.1
Chr1A	1365561	1366880	-	COC_T00000338.1	AT1G03350.1
Chr1A	1367304	1368865	+	COC_T00000339.1	AT1G03360.1
Chr1A	1369372	1370198	+	COC_T00000340.1	AT1G06230.1
Chr1A	1370360	1372610	+	COC_T00000341.1	AT1G06230.1
Chr1A	1373097	1374293	-	COC_T00000342.1	AT1G09770.1
Chr1A	1374584	1375363	-	COC_T00000343.1	AT1G06150.1
Chr1A	1378046	1380833	+	COC_T00000345.1	AT1G03365.2
Chr1A	1381649	1385649	+	COC_T00000346.1	AT1G03370.1
Chr1A	1387053	1391501	+	COC_T00000347.1	AT1G03380.1
Chr1A	1392248	1393633	-	COC_T00000348.1	AT1G03390.1
Chr1A	1394285	1395320	+	COC_T00000349.1	AT1G03430.1
Chr1A	1398988	1400175	+	COC_T00000350.1	AT1G03440.1
Chr1A	1405911	1408847	-	COC_T00000352.1	AT1G03457.1
Chr1A	1412063	1413372	-	COC_T00000353.1	AT1G03470.4
Chr1A	1415209	1417074	-	COC_T00000354.1	AT1G03475.1
Chr1A	1418408	1419694	-	COC_T00000355.1	AT1G03510.1
Chr1A	1420141	1421743	-	COC_T00000356.1	AT1G03520.1
Chr1A	1422881	1425626	-	COC_T00000357.1	AT1G03530.1
Chr1A	1426064	1427890	+	COC_T00000358.1	AT1G03540.1
Chr1A	1428132	1430066	-	COC_T00000359.1	AT1G03550.1
Chr1A	1430727	1434212	-	COC_T00000360.1	AT1G03560.1
Chr1A	1434587	1436360	-	COC_T00000361.1	AT1G03590.1
Chr1A	1439491	1440012	+	COC_T00000362.1	AT1G03600.1
Chr1A	1442410	1443839	+	COC_T00000363.1	AT1G03610.1
Chr1A	1445282	1447072	-	COC_T00000364.1	AT1G03620.13
Chr1A	1448687	1450222	+	COC_T00000365.1	AT1G03630.1
Chr1A	1451116	1451964	-	COC_T00000366.1	AT1G03650.1
Chr1A	1459726	1460530	-	COC_T00000369.1	AT1G03680.1
Chr1A	1462705	1463904	-	COC_T00000370.1	AT1G03680.1
Chr1A	1464201	1466369	+	COC_T00000371.1	AT1G03687.1
Chr1A	1467098	1467862	+	COC_T00000372.1	AT1G03700.1
Chr1A	1475765	1476280	-	COC_T00000375.1	AT1G03730.1
Chr1A	1478581	1481332	+	COC_T00000376.1	AT1G03740.1
Chr1A	1482422	1485681	+	COC_T00000377.1	AT1G03750.1
Chr1A	1485803	1487930	-	COC_T00000378.1	AT1G03760.1
Chr1A	1489642	1492213	+	COC_T00000379.1	AT1G03770.1
Chr1A	1492632	1496854	-	COC_T00000380.1	AT1G03780.2
Chr1A	1500095	1501264	+	COC_T00000381.1	AT1G03790.1
Chr1A	1503051	1503593	-	COC_T00000382.1	AT5G44210.1
Chr1A	1504057	1505012	+	COC_T00000383.1	AT1G03810.1
Chr1A	1505554	1506216	-	COC_T00000384.1	AT1G03820.1
Chr1A	1507589	1512102	-	COC_T00000385.1	AT1G03830.2
Chr1A	1513884	1516193	-	COC_T00000386.1	AT1G03840.1
Chr1A	1528748	1529218	-	COC_T00000388.1	AT1G03850.2
Chr1A	1531464	1533104	-	COC_T00000389.1	AT1G03860.3
Chr1A	1534424	1535167	-	COC_T00000390.1	AT1G03870.1
Chr1A	1538526	1540088	+	COC_T00000391.1	AT1G03890.1
Chr1A	1540443	1541954	+	COC_T00000392.1	AT1G03900.1
Chr1A	1542513	1548745	+	COC_T00000393.1	AT1G03910.1
Chr1A	1549940	1552739	+	COC_T00000394.1	AT1G03920.1
Chr1A	1553880	1556635	+	COC_T00000395.1	AT1G03930.1
Chr1A	1558199	1559593	-	COC_T00000396.1	AT1G03940.1
Chr1A	1563209	1565019	-	COC_T00000398.1	AT1G03950.1
Chr1A	1567326	1568141	+	COC_T00000399.1	AT1G03970.1
Chr1A	1568457	1571530	-	COC_T00000400.1	AT1G03980.3
Chr1A	1572349	1573281	-	COC_T00000401.1	AT1G03982.1
Chr1A	1574530	1576321	+	COC_T00000402.1	AT1G03990.1
Chr1A	1576367	1577075	+	COC_T00000403.1	AT1G03990.1
Chr1A	1577883	1578347	-	COC_T00000404.1	AT1G04000.1
Chr1A	1581419	1585758	-	COC_T00000405.1	AT1G04010.1
Chr1A	1586228	1589665	+	COC_T00000406.1	AT1G04020.1
Chr1A	1590211	1591927	+	COC_T00000407.1	AT1G04030.2
Chr1A	1592122	1593337	-	COC_T00000408.1	AT1G04040.1
Chr1A	1595247	1598258	-	COC_T00000409.1	AT1G04050.2
Chr1A	1600634	1605033	+	COC_T00000411.1	AT1G04080.4
Chr1A	1605661	1607686	+	COC_T00000412.1	AT1G04090.1
Chr1A	1608164	1609282	+	COC_T00000413.1	AT1G04100.1
Chr1A	1609756	1612092	-	COC_T00000414.1	AT1G04110.1
Chr1A	1613513	1619056	-	COC_T00000415.1	AT1G04120.1
Chr1A	1622707	1624705	+	COC_T00000416.1	AT1G04130.1
Chr1A	1625414	1630168	-	COC_T00000417.1	AT1G04140.1
Chr1A	1632442	1641864	+	COC_T00000418.1	AT1G04160.1
Chr1A	1644692	1646931	+	COC_T00000419.1	AT1G04170.2
Chr1A	1648661	1650727	+	COC_T00000420.1	AT1G04190.1
Chr1A	1652039	1656320	+	COC_T00000421.1	AT1G04200.1
Chr1A	1660061	1664985	+	COC_T00000422.1	AT1G04210.1
Chr1A	1665475	1668320	-	COC_T00000423.1	AT1G04220.1
Chr1A	1669750	1672035	+	COC_T00000424.1	AT1G04230.2
Chr1A	1672701	1673429	-	COC_T00000425.1	AT1G04240.2
Chr1A	1686231	1688039	+	COC_T00000426.1	AT1G04250.1
Chr1A	1690283	1690819	-	COC_T00000427.1	AT1G04260.1
Chr1A	1691509	1696195	-	COC_T00000428.1	AT1G04280.1
Chr1A	1697180	1697844	-	COC_T00000429.1	AT1G04290.1
Chr1A	1698396	1703458	-	COC_T00000430.1	AT1G04300.3
Chr1A	1704729	1706715	-	COC_T00000431.1	AT1G04310.1
Chr1A	1710771	1711073	-	COC_T00000432.1	AT1G04330.1
Chr1A	1712519	1713967	-	COC_T00000433.1	AT1G04340.1
Chr1A	1716086	1717331	+	COC_T00000434.1	AT1G04350.1
Chr1A	1719151	1720260	-	COC_T00000435.1	AT1G04360.1
Chr1A	1727926	1728321	+	COC_T00000436.1	AT1G04370.1
Chr1A	1729775	1731798	-	COC_T00000437.1	AT1G04380.1
Chr1A	1732377	1736181	-	COC_T00000438.1	AT1G04390.1
Chr1A	1736598	1738789	-	COC_T00000439.1	AT1G04400.2
Chr1A	1740263	1742344	-	COC_T00000440.1	AT1G04410.1
Chr1A	1742733	1744950	+	COC_T00000441.1	AT1G04420.1
Chr1A	1762130	1764938	+	COC_T00000443.1	AT1G04440.1
Chr1A	1768227	1769030	+	COC_T00000445.1	AT1G04450.1
Chr1A	1769212	1769855	-	COC_T00000446.1	AT2G33450.1
Chr1A	1777863	1781376	-	COC_T00000447.1	AT1G04470.1
Chr1A	1787904	1789019	+	COC_T00000448.1	AT1G04480.1
Chr1A	1789205	1790366	-	COC_T00000449.1	AT1G04490.2
Chr1A	1792860	1794352	-	COC_T00000450.1	AT1G04500.3
Chr1A	1801613	1805534	+	COC_T00000451.1	AT1G04510.1
Chr1A	1806821	1807935	+	COC_T00000452.1	AT1G04520.1
Chr1A	1809231	1810598	-	COC_T00000453.1	AT1G04530.1
Chr1A	1811876	1813681	+	COC_T00000454.1	AT1G04540.1
Chr1A	1815936	1817099	+	COC_T00000455.1	AT1G04550.2
Chr1A	1818678	1818926	+	COC_T00000457.1	AT1G04555.1
Chr1A	1819032	1819217	+	COC_T00000458.1	AT1G04555.1
Chr1A	1820168	1821128	+	COC_T00000459.1	AT1G04560.1
Chr1A	1821482	1823227	-	COC_T00000460.1	AT1G04570.1
Chr1A	1824382	1828624	-	COC_T00000461.1	AT1G04580.1
Chr1A	1828700	1829711	-	COC_T00000462.1	AT1G04580.1
Chr1A	1831274	1833752	-	COC_T00000464.1	AT1G04590.1
Chr1A	1834633	1838213	+	COC_T00000465.1	AT1G04600.1
Chr1A	1843659	1850452	+	COC_T00000466.1	AT1G04600.1
Chr1A	1859561	1861299	+	COC_T00000467.1	AT1G04610.1
Chr1A	1862933	1864451	-	COC_T00000468.1	AT1G04620.1
Chr1A	1869013	1870875	-	COC_T00000469.1	AT1G04620.1
Chr1A	1871454	1872444	-	COC_T00000470.1	AT1G04630.1
Chr1A	1872733	1873188	+	COC_T00000471.1	AT1G04635.1
Chr1A	1873636	1874616	+	COC_T00000472.1	AT1G04640.2
Chr1A	1875710	1875892	+	COC_T00000473.1	AT1G04640.2
Chr1A	1876974	1881102	-	COC_T00000474.1	AT1G04650.1
Chr1A	1883455	1884045	-	COC_T00000475.1	AT1G04660.1
Chr1A	1884757	1885547	+	COC_T00000476.1	AT1G04670.1
Chr1A	1888271	1891119	-	COC_T00000477.1	AT1G04680.1
Chr1A	1898923	1900659	+	COC_T00000478.1	AT1G04690.1
Chr1A	1903269	1907031	+	COC_T00000479.1	AT1G04700.2
Chr1A	1907724	1909739	-	COC_T00000480.1	AT1G50920.1
Chr1A	1910448	1913009	+	COC_T00000481.1	AT1G04710.1
Chr1A	1915732	1922169	-	COC_T00000482.1	AT1G04730.1
Chr1A	1922945	1924562	-	COC_T00000483.1	AT1G04750.1
Chr1A	1925885	1927085	+	COC_T00000484.1	AT1G04760.2
Chr1A	1927531	1928711	-	COC_T00000485.1	AT1G04770.1
Chr1A	1930726	1931793	+	COC_T00000486.1	AT1G04778.1
Chr1A	1932504	1934575	-	COC_T00000487.1	AT1G04780.1
Chr1A	1936884	1939487	+	COC_T00000488.1	AT1G04790.1
Chr1A	1940083	1940637	-	COC_T00000489.1	AT1G04800.1
Chr1A	1942375	1944586	+	COC_T00000490.1	AT1G04810.1
Chr1A	1944771	1947296	+	COC_T00000491.1	AT1G04810.1
Chr1A	1947910	1950217	+	COC_T00000492.1	AT1G04810.1
Chr1A	1951476	1954182	-	COC_T00000493.1	AT1G04830.1
Chr1A	1955212	1957303	-	COC_T00000494.1	AT1G04840.1
Chr1A	1957626	1961214	-	COC_T00000495.1	AT1G04850.1
Chr1A	1961783	1964738	-	COC_T00000496.1	AT1G04860.1
Chr1A	1966063	1968193	-	COC_T00000497.1	AT1G04870.2
Chr1A	1968746	1970798	-	COC_T00000498.1	AT1G04880.1
Chr1A	1973796	1975673	-	COC_T00000499.1	AT1G04890.1
Chr1A	1976418	1978985	-	COC_T00000500.1	AT1G69730.1
Chr1A	1979564	1982966	+	COC_T00000501.1	AT1G04900.1
Chr1A	1983641	1986553	-	COC_T00000502.1	AT1G04910.1
Chr1A	1995269	1999353	-	COC_T00000504.1	AT1G04920.1
Chr1A	2000112	2002248	-	COC_T00000505.1	AT1G04930.1
Chr1A	2003069	2006064	+	COC_T00000506.1	AT1G04945.2
Chr1A	2007314	2010971	-	COC_T00000507.1	AT1G04950.2
Chr1A	2011877	2014851	-	COC_T00000508.1	AT1G04960.1
Chr1A	2015240	2017886	+	COC_T00000509.1	AT1G04970.3
Chr1A	2018139	2019162	-	COC_T00000510.1	AT1G04980.1
Chr1A	2021662	2022918	-	COC_T00000511.1	AT1G04985.2
Chr1A	2024966	2027132	-	COC_T00000512.1	AT1G04990.6
Chr1A	2033707	2036484	+	COC_T00000513.1	AT1G05000.2
Chr1A	2039828	2041149	-	COC_T00000515.1	AT1G05010.1
Chr1A	2043287	2045272	-	COC_T00000516.1	AT1G05020.1
Chr1A	2046117	2049055	-	COC_T00000517.1	AT1G05030.1
Chr1A	2053913	2055907	-	COC_T00000520.1	AT1G05055.1
Chr1A	2056361	2057879	-	COC_T00000521.1	AT1G05060.1
Chr1A	2058308	2060179	-	COC_T00000522.1	AT2G32630.1
Chr1A	2063619	2064770	-	COC_T00000524.1	AT1G05070.1
Chr1A	2065666	2067931	+	COC_T00000525.1	AT4G20720.2
Chr1A	2070924	2071940	+	COC_T00000526.1	AT1G05100.1
Chr1A	2072864	2077440	-	COC_T00000527.1	AT1G05120.1
Chr1A	2086717	2088054	+	COC_T00000528.1	AT1G05140.1
Chr1A	2088349	2090772	-	COC_T00000529.1	AT1G05150.1
Chr1A	2091605	2093830	-	COC_T00000530.1	AT1G05160.1
Chr1A	2100387	2103177	-	COC_T00000531.1	AT1G05170.2
Chr1A	2113504	2117031	-	COC_T00000532.1	AT1G05180.1
Chr1A	2117578	2118747	-	COC_T00000533.1	AT1G05190.1
Chr1A	2119704	2120942	-	COC_T00000534.1	AT1G05190.1
Chr1A	2124437	2127746	+	COC_T00000535.1	AT1G05200.1
Chr1A	2128131	2129018	-	COC_T00000536.1	AT1G05205.1
Chr1A	2129240	2130215	+	COC_T00000537.1	AT1G05210.1
Chr1A	2130949	2131665	+	COC_T00000538.1	AT1G05220.1
Chr1A	2132387	2136068	-	COC_T00000539.1	AT1G05230.3
Chr1A	2139755	2140955	+	COC_T00000540.1	AT1G05240.1
Chr1A	2142091	2143317	-	COC_T00000541.1	AT1G05240.1
Chr1A	2145635	2146834	-	COC_T00000542.1	AT1G05240.1
Chr1A	2149736	2151459	+	COC_T00000543.1	AT1G05260.1
Chr1A	2151992	2154359	-	COC_T00000544.1	AT1G05270.1
Chr1A	2155333	2157568	-	COC_T00000545.1	AT1G05280.1
Chr1A	2160205	2161576	-	COC_T00000546.1	AT1G05290.1
Chr1A	2162805	2163225	-	COC_T00000547.1	AT1G05291.1
Chr1A	2166709	2168520	-	COC_T00000548.1	AT1G05300.2
Chr1A	2172747	2174637	-	COC_T00000549.1	AT1G05310.1
Chr1A	2177857	2180731	+	COC_T00000550.1	AT1G05320.9
Chr1A	2183822	2184184	-	COC_T00000552.1	AT1G05340.1
Chr1A	2188728	2192061	-	COC_T00000554.1	AT1G05350.1
Chr1A	2192649	2195371	+	COC_T00000555.1	AT3G61650.1
Chr1A	2198027	2200556	+	COC_T00000557.1	AT1G05360.1
Chr1A	2202768	2205630	-	COC_T00000558.1	AT1G05370.1
Chr1A	2210208	2215314	+	COC_T00000559.1	AT1G05380.1
Chr1A	2215814	2216613	-	COC_T00000560.1	AT1G05385.1
Chr1A	2229512	2231170	+	COC_T00000561.1	AT1G05410.1
Chr1A	2231547	2232875	-	COC_T00000562.1	AT1G05440.1
Chr1A	2235208	2238314	-	COC_T00000564.1	AT1G05460.1
Chr1A	2242742	2245420	-	COC_T00000565.1	AT1G05470.2
Chr1A	2251005	2255569	-	COC_T00000566.1	AT1G05490.1
Chr1A	2259236	2263444	+	COC_T00000567.1	AT1G05500.2
Chr1A	2264039	2265047	+	COC_T00000568.1	AT1G05510.1
Chr1A	2267447	2271981	-	COC_T00000569.1	AT1G05520.1
Chr1A	2272918	2276031	-	COC_T00000570.1	AT1G05560.1
Chr1A	2276734	2287041	-	COC_T00000571.1	AT1G05570.4
Chr1A	2291644	2291901	-	COC_T00000573.1	AT1G05575.1
Chr1A	2292474	2294237	-	COC_T00000574.1	AT1G05577.1
Chr1A	2296193	2299357	-	COC_T00000575.1	AT1G05580.1
Chr1A	2303626	2305438	+	COC_T00000576.1	AT1G05590.2
Chr1A	2306283	2307299	-	COC_T00000577.1	AT1G08980.1
Chr1A	2308288	2308995	-	COC_T00000578.1	AT1G08970.4
Chr1A	2310077	2312449	-	COC_T00000579.1	AT1G08960.1
Chr1A	2317282	2317822	-	COC_T00000581.1	AT1G01580.1
Chr1A	2320415	2320767	-	COC_T00000582.1	AT1G03020.1
Chr1A	2322892	2323672	+	COC_T00000583.1	AT1G02810.1
Chr1A	2336857	2339097	+	COC_T00000586.1	AT1G08360.1
Chr1A	2340430	2342823	-	COC_T00000587.1	AT1G08980.1
Chr1A	2343719	2344381	-	COC_T00000588.1	AT1G08970.4
Chr1A	2345891	2346115	-	COC_T00000589.1	AT1G08960.1
Chr1A	2348913	2352067	-	COC_T00000590.1	AT1G08930.2
Chr1A	2356921	2359915	-	COC_T00000591.1	AT1G08920.1
Chr1A	2365962	2370900	-	COC_T00000592.1	AT1G08910.1
Chr1A	2372176	2375601	-	COC_T00000593.1	AT1G08900.4
Chr1A	2376342	2376842	+	COC_T00000594.1	AT1G08880.1
Chr1A	2383331	2387343	-	COC_T00000595.1	AT1G08860.1
Chr1A	2388609	2389900	+	COC_T00000596.1	AT1G10060.3
Chr1A	2393080	2393487	-	COC_T00000597.1	AT1G09650.1
Chr1A	2395118	2396234	-	COC_T00000598.1	AT1G08845.3
Chr1A	2397414	2406185	+	COC_T00000599.1	AT1G08840.1
Chr1A	2406930	2408070	-	COC_T00000600.1	AT1G08830.2
Chr1A	2411649	2414040	+	COC_T00000601.1	AT1G08820.1
Chr1A	2415584	2416638	+	COC_T00000602.1	AT1G08810.1
Chr1A	2421134	2424469	+	COC_T00000603.1	AT1G08800.4
Chr1A	2425631	2426340	-	COC_T00000604.1	AT1G08790.1
Chr1A	2427450	2428592	+	COC_T00000605.1	AT1G08780.1
Chr1A	2428993	2429607	-	COC_T00000606.1	AT1G08770.1
Chr1A	2430068	2432885	-	COC_T00000607.1	AT1G08760.1
Chr1A	2433862	2436986	-	COC_T00000608.1	AT1G08750.2
Chr1A	2438578	2438961	-	COC_T00000609.1	AT1G09650.1
Chr1A	2439951	2444345	-	COC_T00000610.1	AT1G08720.1
Chr1A	2445195	2446592	-	COC_T00000611.1	AT1G08710.1
Chr1A	2446961	2448385	+	COC_T00000612.1	AT1G08700.1
Chr1A	2458050	2463376	-	COC_T00000613.1	AT1G08680.2
Chr1A	2468226	2471715	-	COC_T00000615.1	AT1G08860.1
Chr1A	2474089	2475265	+	COC_T00000616.1	AT1G08670.1
Chr1A	2475701	2478516	+	COC_T00000617.1	AT1G08660.3
Chr1A	2482814	2483644	-	COC_T00000618.1	AT1G08650.2
Chr1A	2484925	2487026	+	COC_T00000619.1	AT1G08640.1
Chr1A	2490280	2492034	+	COC_T00000620.1	AT1G08630.2
Chr1A	2492787	2498448	-	COC_T00000621.1	AT1G08620.1
Chr1A	2501048	2502733	+	COC_T00000622.1	AT1G08610.1
Chr1A	2503523	2511889	-	COC_T00000623.1	AT1G08600.4
Chr1A	2514050	2517014	-	COC_T00000624.1	AT1G08590.1
Chr1A	2517558	2520496	-	COC_T00000625.1	AT1G08540.1
Chr1A	2521003	2522507	-	COC_T00000626.1	AT1G08530.1
Chr1A	2522865	2527673	-	COC_T00000627.1	AT1G08520.1
Chr1A	2530798	2532723	+	COC_T00000628.1	AT1G08510.1
Chr1A	2534107	2534945	-	COC_T00000629.1	AT1G08500.1
Chr1A	2535566	2538060	+	COC_T00000630.1	AT1G08490.1
Chr1A	2538690	2539799	-	COC_T00000631.1	AT1G08480.1
Chr1A	2540148	2541699	+	COC_T00000632.1	AT1G08470.1
Chr1A	2550742	2554549	-	COC_T00000633.1	AT1G08465.1
Chr1A	2556083	2557958	-	COC_T00000634.1	AT1G08460.1
Chr1A	2558621	2562259	+	COC_T00000635.1	AT1G08450.1
Chr1A	2564811	2566952	-	COC_T00000636.1	AT1G08440.1
Chr1A	2568562	2570979	-	COC_T00000637.1	AT1G08430.1
Chr1A	2572500	2579250	-	COC_T00000638.1	AT1G08420.1
Chr1A	2580333	2583118	-	COC_T00000639.1	AT1G08410.1
Chr1A	2583657	2585917	+	COC_T00000640.1	AT1G08400.1
Chr1A	2587515	2588745	+	COC_T00000642.1	AT1G08380.1
Chr1A	2590250	2590477	-	COC_T00000645.1	AT1G08370.1
Chr1A	2591499	2594205	-	COC_T00000646.1	AT1G08360.1
Chr1A	2605897	2606542	-	COC_T00000647.1	AT1G08460.2
Chr1A	2607659	2610959	+	COC_T00000648.1	AT1G08450.2
Chr1A	2613480	2615447	-	COC_T00000649.1	AT1G08440.1
Chr1A	2617212	2617778	-	COC_T00000650.1	AT1G08430.1
Chr1A	2618318	2619524	-	COC_T00000651.1	AT1G08430.1
Chr1A	2620968	2627772	-	COC_T00000652.1	AT1G08420.2
Chr1A	2628863	2631650	-	COC_T00000653.1	AT1G08410.1
Chr1A	2631997	2634655	+	COC_T00000654.1	AT1G08400.1
Chr1A	2634846	2635568	-	COC_T00000655.1	AT1G08390.1
Chr1A	2636047	2636661	+	COC_T00000656.1	AT1G08380.1
Chr1A	2637023	2639040	-	COC_T00000657.1	AT1G08370.1
Chr1A	2640059	2641972	-	COC_T00000658.1	AT1G08360.1
Chr1A	2642524	2645379	+	COC_T00000659.1	AT1G08350.3
Chr1A	2645775	2646848	-	COC_T00000660.1	AT1G08340.1
Chr1A	2650813	2656070	+	COC_T00000661.1	AT1G08320.3
Chr1A	2656693	2657664	+	COC_T00000662.1	AT1G08315.1
Chr1A	2657725	2659010	-	COC_T00000663.1	AT1G08310.1
Chr1A	2659603	2660848	-	COC_T00000664.1	AT1G08310.1
Chr1A	2661515	2665058	-	COC_T00000665.1	AT1G08300.2
Chr1A	2666683	2669055	+	COC_T00000666.1	AT1G08290.1
Chr1A	2670184	2671386	-	COC_T00000667.1	AT1G08280.1
Chr1A	2672928	2675265	+	COC_T00000668.1	AT2G27600.1
Chr1A	2675933	2691014	-	COC_T00000669.1	AT1G08260.1
Chr1A	2697090	2701671	+	COC_T00000672.1	AT1G08230.2
Chr1A	2702022	2703762	+	COC_T00000673.1	AT1G08220.1
Chr1A	2704861	2708242	+	COC_T00000674.1	AT1G08210.1
Chr1A	2708821	2711104	+	COC_T00000675.1	AT1G08200.1
Chr1A	2712071	2718853	-	COC_T00000676.1	AT1G08190.1
Chr1A	2721239	2721574	+	COC_T00000677.1	AT1G08180.1
Chr1A	2722223	2722891	+	COC_T00000678.1	AT1G08170.1
Chr1A	2730730	2731347	+	COC_T00000679.1	AT1G08160.1
Chr1A	2732481	2735209	+	COC_T00000680.1	AT1G08150.1
Chr1A	2736085	2742569	+	COC_T00000681.1	AT1G08140.1
Chr1A	2744388	2746593	+	COC_T00000683.1	AT1G08135.1
Chr1A	2747395	2747835	+	COC_T00000684.1	AT1G08135.1
Chr1A	2748289	2753087	+	COC_T00000685.1	AT1G08130.1
Chr1A	2753935	2755535	+	COC_T00000686.1	AT1G08125.1
Chr1A	2755977	2757962	-	COC_T00000687.1	AT1G08110.4
Chr1A	2761002	2762776	+	COC_T00000688.1	AT1G08090.1
Chr1A	2765381	2767155	-	COC_T00000689.1	AT1G08090.1
Chr1A	2772287	2774549	+	COC_T00000690.1	AT1G08080.1
Chr1A	2775257	2777494	+	COC_T00000691.1	AT1G08070.1
Chr1A	2778371	2780015	+	COC_T00000692.1	AT1G08065.1
Chr1A	2782894	2790690	+	COC_T00000693.1	AT1G08060.2
Chr1A	2791199	2793374	+	COC_T00000694.1	AT1G08050.1
Chr1A	2794183	2796201	+	COC_T00000695.1	AT1G08050.1
Chr1A	2797432	2799884	+	COC_T00000696.1	AT1G08040.4
Chr1A	2800257	2800589	-	COC_T00000697.1	AT1G08035.3
Chr1A	2803074	2806402	+	COC_T00000698.1	AT1G08030.2
Chr1A	2808488	2809417	+	COC_T00000699.1	AT1G08010.2
Chr1A	2809913	2817509	-	COC_T00000700.1	AT1G07990.1
Chr1A	2818001	2819392	+	COC_T00000701.1	AT1G07980.1
Chr1A	2820130	2823169	+	COC_T00000702.1	AT1G07970.1
Chr1A	2823728	2824904	-	COC_T00000703.1	AT1G07960.4
Chr1A	2826642	2828180	+	COC_T00000704.1	AT1G07920.1
Chr1A	2830752	2832183	+	COC_T00000705.1	AT1G07920.1
Chr1A	2833415	2841622	-	COC_T00000706.1	AT1G07910.1
Chr1A	2843019	2844801	-	COC_T00000707.1	AT1G07900.1
Chr1A	2854974	2856289	-	COC_T00000708.1	AT1G07890.6
Chr1A	2858050	2859443	+	COC_T00000709.1	AT1G07880.2
Chr1A	2873272	2876371	+	COC_T00000712.1	AT1G07870.2
Chr1A	2876654	2878678	-	COC_T00000713.1	AT1G07850.1
Chr1A	2878992	2880712	-	COC_T00000714.1	AT1G07840.2
Chr1A	2882059	2883048	-	COC_T00000715.1	AT1G07830.1
Chr1A	2883879	2884190	+	COC_T00000716.1	AT1G07820.2
Chr1A	2884762	2888714	-	COC_T00000717.1	AT1G07670.2
Chr1A	2890657	2891084	+	COC_T00000718.1	AT1G07690.5
Chr1A	2898066	2898494	-	COC_T00000721.1	AT1G07790.1
Chr1A	2899422	2900086	+	COC_T00000722.1	AT1G07770.2
Chr1A	2902591	2904093	+	COC_T00000723.1	AT1G07750.1
Chr1A	2906774	2908788	+	COC_T00000725.1	AT1G07745.1
Chr1A	2909185	2910555	+	COC_T00000726.1	AT1G07740.1
Chr1A	2910955	2912052	+	COC_T00000727.1	AT1G07730.2
Chr1A	2912428	2914220	+	COC_T00000728.1	AT1G07725.1
Chr1A	2922235	2923680	+	COC_T00000729.1	AT1G07720.1
Chr1A	2925110	2926543	+	COC_T00000730.1	AT1G07720.1
Chr1A	2929192	2931051	+	COC_T00000731.1	AT1G07710.2
Chr1A	2931266	2935142	-	COC_T00000732.1	AT1G07705.1
Chr1A	2937779	2938673	-	COC_T00000733.1	AT1G07700.4
Chr1A	2941532	2942162	+	COC_T00000735.1	AT1G07645.1
Chr1A	2943032	2949723	+	COC_T00000736.1	AT1G07650.1
Chr1A	2953150	2954444	+	COC_T00000737.1	AT1G07640.3
Chr1A	2957418	2959660	-	COC_T00000738.1	AT1G07630.1
Chr1A	2963434	2965285	+	COC_T00000739.1	AT1G07620.1
Chr1A	2966970	2968851	+	COC_T00000740.1	AT1G07615.1
Chr1A	2975161	2975512	+	COC_T00000741.1	AT1G07600.1
Chr1A	2975802	2977704	+	COC_T00000742.1	AT1G07590.1
Chr1A	2983878	2985694	+	COC_T00000745.1	AT1G07570.5
Chr1A	2986039	2989744	-	COC_T00000746.1	AT1G07560.1
Chr1A	2990442	2994319	+	COC_T00000747.1	AT1G07550.1
Chr1A	2995690	2997743	+	COC_T00000748.1	AT2G14510.1
Chr1A	3000046	3001407	+	COC_T00000749.1	AT2G14440.1
Chr1A	3001896	3005608	+	COC_T00000750.1	AT2G14510.1
Chr1A	3008677	3011315	+	COC_T00000751.1	AT1G07540.1
Chr1A	3013838	3016153	+	COC_T00000752.1	AT1G07530.1
Chr1A	3021920	3024067	+	COC_T00000754.1	AT1G07520.1
Chr1A	3024365	3029130	-	COC_T00000755.1	AT1G07510.1
Chr1A	3031677	3032093	-	COC_T00000757.1	AT1G07485.1
Chr1A	3037125	3039872	+	COC_T00000758.1	AT1G07480.1
Chr1A	3041343	3045214	+	COC_T00000759.1	AT2G29190.2
Chr1A	3046181	3046561	+	COC_T00000760.1	AT1G07473.1
Chr1A	3046926	3049560	-	COC_T00000761.1	AT1G07470.1
Chr1A	3050551	3051919	+	COC_T00000762.1	AT1G07450.1
Chr1A	3051966	3052934	-	COC_T00000763.1	AT1G07460.2
Chr1A	3055982	3057312	+	COC_T00000764.1	AT1G07440.2
Chr1A	3058098	3059549	+	COC_T00000765.1	AT1G07440.1
Chr1A	3063462	3065014	+	COC_T00000766.1	AT1G07430.1
Chr1A	3066364	3068574	-	COC_T00000767.1	AT1G07420.1
Chr1A	3069317	3070227	-	COC_T00000768.1	AT1G07410.1
Chr1A	3072189	3076439	-	COC_T00000769.1	AT1G07390.4
Chr1A	3078015	3082608	-	COC_T00000770.1	AT1G07390.4
Chr1A	3083966	3087725	+	COC_T00000771.1	AT1G07380.1
Chr1A	3088136	3089400	-	COC_T00000772.1	AT1G07370.1
Chr1A	3090111	3092298	+	COC_T00000773.1	AT1G07360.1
Chr1A	3093132	3094996	+	COC_T00000774.1	AT1G07350.1
Chr1A	3095738	3097527	-	COC_T00000775.1	AT1G07340.1
Chr1A	3098762	3101385	-	COC_T00000776.1	AT1G07330.2
Chr1A	3102336	3103685	-	COC_T00000777.1	AT1G07320.1
Chr1A	3103716	3104444	+	COC_T00000778.1	AT1G07310.1
Chr1A	3126586	3126978	+	COC_T00000779.1	AT1G07300.1
Chr1A	3128205	3130499	+	COC_T00000780.1	AT1G07290.1
Chr1A	3131939	3134459	-	COC_T00000781.1	AT1G07280.3
Chr1A	3139127	3141745	+	COC_T00000782.1	AT1G07270.1
Chr1A	3143157	3144578	+	COC_T00000783.1	AT1G07260.1
Chr1A	3146878	3148311	-	COC_T00000784.1	AT1G07250.1
Chr1A	3149024	3150237	-	COC_T00000785.1	AT1G07240.1
Chr1A	3151362	3153905	+	COC_T00000786.1	AT1G07230.1
Chr1A	3154537	3156600	+	COC_T00000787.1	AT1G07220.1
Chr1A	3157183	3158524	-	COC_T00000788.1	AT1G07210.1
Chr1A	3164331	3167587	+	COC_T00000789.1	AT1G07200.2
Chr1A	3168180	3170694	-	COC_T00000790.1	AT1G07180.1
Chr1A	3172680	3176157	+	COC_T00000791.1	AT1G07390.2
Chr1A	3178862	3179194	-	COC_T00000793.1	AT1G07170.4
Chr1A	3180492	3181827	+	COC_T00000794.1	AT1G07160.1
Chr1A	3184618	3187997	+	COC_T00000795.1	AT1G07150.1
Chr1A	3193475	3193947	+	COC_T00000798.1	AT5G05987.1
Chr1A	3194630	3195484	-	COC_T00000799.1	AT1G07130.1
Chr1A	3202102	3203770	+	COC_T00000800.1	AT1G07120.1
Chr1A	3204673	3210057	+	COC_T00000801.1	AT1G07110.1
Chr1A	3213145	3213741	+	COC_T00000802.1	AT1G07090.1
Chr1A	3217251	3219018	-	COC_T00000803.1	AT1G07080.1
Chr1A	3219436	3220468	-	COC_T00000804.1	AT1G07070.1
Chr1A	3220799	3222274	+	COC_T00000805.1	AT1G07060.2
Chr1A	3222970	3223784	+	COC_T00000806.1	AT1G07050.1
Chr1A	3224840	3226618	+	COC_T00000807.1	AT1G07040.1
Chr1A	3227157	3228717	+	COC_T00000808.1	AT1G07030.1
Chr1A	3229774	3230262	+	COC_T00000809.1	AT1G07020.1
Chr1A	3230473	3232507	-	COC_T00000810.1	AT1G07010.1
Chr1A	3233150	3235229	-	COC_T00000811.1	AT2G30210.1
Chr1A	3236457	3238375	+	COC_T00000812.1	AT1G07000.1
Chr1A	3241192	3242565	-	COC_T00000814.1	AT1G06990.1
Chr1A	3246033	3246542	+	COC_T00000815.1	AT1G06980.1
Chr1A	3247992	3250649	-	COC_T00000816.1	AT1G06970.1
Chr1A	3251126	3252954	-	COC_T00000817.1	AT1G06960.1
Chr1A	3253286	3258404	+	COC_T00000819.1	AT1G06950.1
Chr1A	3263376	3265403	+	COC_T00000821.1	AT1G48660.1
Chr1A	3265698	3266297	-	COC_T00000822.1	AT1G06923.1
Chr1A	3267297	3268220	+	COC_T00000823.1	AT1G06920.1
Chr1A	3269972	3271497	-	COC_T00000824.1	AT1G06910.1
Chr1A	3271996	3277410	+	COC_T00000825.1	AT1G06900.1
Chr1A	3278469	3281077	+	COC_T00000826.1	AT1G06890.2
Chr1A	3282356	3284108	-	COC_T00000827.1	AT1G06870.1
Chr1A	3286159	3287458	-	COC_T00000828.1	AT1G06850.1
Chr1A	3289469	3294854	+	COC_T00000829.1	AT1G06840.1
Chr1A	3295320	3295619	-	COC_T00000830.1	AT1G06830.1
Chr1A	3296724	3299667	+	COC_T00000831.1	AT1G06820.1
Chr1A	3300445	3302684	+	COC_T00000832.1	AT1G06800.1
Chr1A	3302852	3304344	-	COC_T00000833.1	AT1G06790.1
Chr1A	3305100	3308432	-	COC_T00000834.1	AT1G06780.1
Chr1A	3318082	3320888	+	COC_T00000835.1	AT1G06770.1
Chr1A	3322257	3323195	+	COC_T00000836.1	AT1G06760.1
Chr1A	3323741	3324396	-	COC_T00000837.1	AT1G06750.3
Chr1A	3324591	3324782	-	COC_T00000838.1	AT1G06750.2
Chr1A	3328528	3330686	-	COC_T00000839.1	AT1G06730.1
Chr1A	3331546	3333589	+	COC_T00000840.1	AT1G51990.1
Chr1A	3333983	3340447	+	COC_T00000841.1	AT1G06720.2
Chr1A	3341048	3344008	+	COC_T00000842.1	AT1G06710.15
Chr1A	3346569	3348285	+	COC_T00000843.1	AT1G06700.3
Chr1A	3348820	3351498	+	COC_T00000844.1	AT1G06690.1
Chr1A	3352017	3353220	-	COC_T00000845.1	AT1G06680.1
Chr1A	3353787	3357326	-	COC_T00000846.1	AT1G06670.1
Chr1A	3362223	3365605	-	COC_T00000847.1	AT1G06670.2
Chr1A	3366111	3368985	+	COC_T00000848.1	AT1G06660.1
Chr1A	3369224	3370514	-	COC_T00000849.1	AT1G06650.2
Chr1A	3371528	3372787	-	COC_T00000851.1	AT1G06640.1
Chr1A	3373523	3375047	-	COC_T00000852.1	AT1G06620.1
Chr1A	3375684	3383429	+	COC_T00000853.1	AT1G06590.1
Chr1A	3384353	3385783	+	COC_T00000854.1	AT1G06570.1
Chr1A	3385933	3389881	-	COC_T00000855.1	AT1G06560.1
Chr1A	3390572	3393380	+	COC_T00000856.1	AT1G06550.1
Chr1A	3393851	3394315	+	COC_T00000857.1	AT1G06540.1
Chr1A	3394653	3395621	-	COC_T00000858.1	AT1G06530.1
Chr1A	3404464	3406478	+	COC_T00000859.1	AT1G06520.1
Chr1A	3408284	3409596	-	COC_T00000860.1	AT1G06510.1
Chr1A	3410045	3410356	+	COC_T00000861.1	AT1G06515.1
Chr1A	3411701	3412114	-	COC_T00000863.1	AT1G06500.3
Chr1A	3413095	3423845	-	COC_T00000864.1	AT1G06490.2
Chr1A	3425398	3425670	+	COC_T00000865.1	AT1G06475.1
Chr1A	3426109	3429206	-	COC_T00000866.1	AT1G06470.3
Chr1A	3430634	3432370	+	COC_T00000867.1	AT1G06460.1
Chr1A	3432632	3433720	-	COC_T00000868.1	AT1G06450.1
Chr1A	3434747	3435919	+	COC_T00000869.1	AT1G06440.1
Chr1A	3437180	3439476	+	COC_T00000870.1	AT1G06430.1
Chr1A	3441272	3443999	-	COC_T00000872.1	AT1G06410.3
Chr1A	3446902	3448049	+	COC_T00000873.1	AT1G06400.1
Chr1A	3448624	3451410	-	COC_T00000874.1	AT1G06390.2
Chr1A	3452469	3453233	-	COC_T00000875.1	AT1G06380.1
Chr1A	3457034	3458338	+	COC_T00000878.1	AT1G06360.1
Chr1A	3460268	3461527	+	COC_T00000879.1	AT1G06360.1
Chr1A	3463493	3463911	+	COC_T00000880.1	AT1G06340.1
Chr1A	3466758	3467106	+	COC_T00000881.1	AT1G06330.1
Chr1A	3467359	3472823	-	COC_T00000882.1	AT1G06310.1
Chr1A	3475834	3476614	-	COC_T00000883.1	AT1G06380.1
Chr1A	3480417	3481721	+	COC_T00000885.1	AT1G06360.1
Chr1A	3483120	3484908	+	COC_T00000886.1	AT1G06360.2
Chr1A	3486877	3487296	+	COC_T00000887.1	AT1G06340.1
Chr1A	3489800	3490465	+	COC_T00000888.1	AT1G06330.1
Chr1A	3490682	3491496	-	COC_T00000889.1	AT1G06320.1
Chr1A	3491801	3496206	-	COC_T00000890.1	AT1G06290.1
Chr1A	3498800	3499417	+	COC_T00000891.1	AT1G06280.1
Chr1A	3502172	3503203	+	COC_T00000892.1	AT1G06270.1
Chr1A	3503793	3504886	-	COC_T00000893.1	AT1G06260.1
Chr1A	3505738	3507199	+	COC_T00000894.1	AT1G06250.1
Chr1A	3507705	3509633	-	COC_T00000895.1	AT1G06240.1
Chr1A	3510609	3513169	-	COC_T00000896.1	AT1G06230.1
Chr1A	3517438	3521523	-	COC_T00000897.1	AT1G06220.3
Chr1A	3523390	3524768	-	COC_T00000898.1	AT1G06210.1
Chr1A	3525521	3527711	+	COC_T00000899.1	AT1G06200.1
Chr1A	3528193	3530059	+	COC_T00000900.1	AT1G06190.1
Chr1A	3531161	3532774	-	COC_T00000901.1	AT1G06180.1
Chr1A	3537700	3538386	-	COC_T00000902.1	AT1G06160.1
Chr1A	3556754	3561233	+	COC_T00000903.1	AT1G06150.1
Chr1A	3562042	3563715	-	COC_T00000904.1	AT1G06140.1
Chr1A	3566079	3566291	-	COC_T00000906.1	AT1G06135.1
Chr1A	3568011	3570023	+	COC_T00000907.1	AT1G06130.1
Chr1A	3570507	3572231	+	COC_T00000908.1	AT1G06110.3
Chr1A	3572486	3573780	-	COC_T00000909.1	AT1G06090.1
Chr1A	3577377	3581878	-	COC_T00000910.1	AT1G04080.3
Chr1A	3584031	3588386	-	COC_T00000912.1	AT1G04030.2
Chr1A	3600208	3601910	+	COC_T00000916.1	AT1G06110.1
Chr1A	3602134	3603554	-	COC_T00000917.1	AT1G06090.1
Chr1A	3605053	3607463	-	COC_T00000918.1	AT1G06080.1
Chr1A	3613503	3615081	+	COC_T00000919.1	AT1G06070.1
Chr1A	3615831	3617179	-	COC_T00000920.1	AT1G06060.1
Chr1A	3618991	3619935	+	COC_T00000921.1	AT1G06050.1
Chr1A	3621004	3621971	+	COC_T00000922.1	AT1G06040.1
Chr1A	3622953	3624549	-	COC_T00000923.1	AT1G06030.1
Chr1A	3626535	3627982	-	COC_T00000924.1	AT1G06020.1
Chr1A	3629279	3629601	-	COC_T00000925.1	AT1G06010.1
Chr1A	3631344	3631799	-	COC_T00000926.1	AT1G05990.1
Chr1A	3633255	3633952	+	COC_T00000928.1	AT1G05970.2
Chr1A	3635054	3641819	+	COC_T00000929.1	AT1G05960.3
Chr1A	3644528	3645938	+	COC_T00000930.1	AT1G05950.1
Chr1A	3646399	3647496	-	COC_T00000931.1	AT1G05930.1
Chr1A	3648754	3649536	-	COC_T00000932.1	AT1G05920.1
Chr1A	3650487	3656108	-	COC_T00000933.1	AT1G05910.1
Chr1A	3657550	3660418	-	COC_T00000934.1	AT1G05900.2
Chr1A	3663070	3664809	-	COC_T00000936.1	AT5G41190.1
Chr1A	3666653	3668008	-	COC_T00000937.1	AT1G05894.1
Chr1A	3668821	3673544	-	COC_T00000938.1	AT1G05890.1
Chr1A	3675152	3677870	-	COC_T00000939.1	AT1G05880.3
Chr1A	3679765	3681962	-	COC_T00000940.1	AT1G06200.1
Chr1A	3685384	3686072	+	COC_T00000941.1	AT1G05870.4
Chr1A	3687440	3688653	-	COC_T00000942.1	AT1G05860.1
Chr1A	3689684	3690897	+	COC_T00000943.1	AT1G05850.1
Chr1A	3691633	3695262	+	COC_T00000944.1	AT1G05840.1
Chr1A	3695417	3703574	-	COC_T00000945.1	AT1G05830.2
Chr1A	3704197	3707833	-	COC_T00000946.1	AT1G05820.1
Chr1A	3708304	3709262	-	COC_T00000947.1	AT1G05810.1
Chr1A	3711379	3713919	-	COC_T00000948.1	AT1G05805.1
Chr1A	3721892	3723307	-	COC_T00000949.1	AT1G05800.1
Chr1A	3728328	3732168	-	COC_T00000950.1	AT1G05790.2
Chr1A	3732831	3733982	-	COC_T00000951.1	AT1G05785.5
Chr1A	3738092	3738726	+	COC_T00000954.1	AT1G05760.2
Chr1A	3739385	3740893	-	COC_T00000955.1	AT1G05750.1
Chr1A	3741402	3742376	-	COC_T00000956.1	AT1G05730.1
Chr1A	3742632	3743639	+	COC_T00000957.1	AT1G05720.1
Chr1A	3745571	3746389	-	COC_T00000958.1	AT1G05710.14
Chr1A	3749095	3754531	-	COC_T00000959.1	AT1G05690.1
Chr1A	3757323	3758865	+	COC_T00000960.1	AT1G05680.1
Chr1A	3767585	3768423	+	COC_T00000963.1	AT1G05660.1
Chr1A	3772397	3772876	-	COC_T00000964.1	AT1G24256.1
Chr1A	3774052	3775062	-	COC_T00000965.1	AT1G05630.2
Chr1A	3775093	3778464	-	COC_T00000966.1	AT1G05630.3
Chr1A	3779240	3781208	-	COC_T00000967.1	AT1G05620.1
Chr1A	3782690	3784810	+	COC_T00000968.1	AT1G05610.1
Chr1A	3785350	3786861	-	COC_T00000969.1	AT1G05600.2
Chr1A	3789151	3791309	+	COC_T00000970.1	AT1G08990.1
Chr1A	3792113	3796139	-	COC_T00000971.1	AT1G09010.1
Chr1A	3797085	3801896	-	COC_T00000972.1	AT1G09020.1
Chr1A	3806462	3806881	-	COC_T00000973.1	AT1G09030.1
Chr1A	3821547	3824415	+	COC_T00000974.1	AT1G09040.1
Chr1A	3824750	3828790	-	COC_T00000975.1	AT1G09060.1
Chr1A	3830901	3833165	-	COC_T00000976.1	AT1G09080.1
Chr1A	3835454	3839501	+	COC_T00000977.1	AT1G09090.2
Chr1A	3839743	3842072	-	COC_T00000978.1	AT1G09100.1
Chr1A	3843118	3845479	-	COC_T00000979.1	AT1G09130.2
Chr1A	3846028	3848797	-	COC_T00000980.1	AT1G09140.3
Chr1A	3848917	3851615	+	COC_T00000981.1	AT1G09150.1
Chr1A	3853250	3854252	-	COC_T00000982.1	AT1G09155.1
Chr1A	3855306	3857186	-	COC_T00000983.1	AT1G09160.2
Chr1A	3858572	3864341	-	COC_T00000984.1	AT1G09170.1
Chr1A	3865638	3866503	-	COC_T00000985.1	AT1G08980.1
Chr1A	3881149	3882048	+	COC_T00000987.1	AT1G09180.1
Chr1A	3882321	3883769	-	COC_T00000988.1	AT1G09190.1
Chr1A	3884332	3887158	-	COC_T00000989.1	AT1G09195.10
Chr1A	3887656	3888066	-	COC_T00000990.1	AT1G09200.1
Chr1A	3889120	3892628	-	COC_T00000991.1	AT1G09210.1
Chr1A	3893519	3898099	-	COC_T00000992.1	AT1G09220.1
Chr1A	3900268	3901233	+	COC_T00000993.1	AT1G09240.1
Chr1A	3901779	3902576	-	COC_T00000994.1	AT2G14920.1
Chr1A	3903360	3904924	+	COC_T00000995.1	AT1G56450.1
Chr1A	3906265	3906888	+	COC_T00000996.1	AT1G09250.1
Chr1A	3912836	3916327	+	COC_T00000997.1	AT1G09270.2
Chr1A	3916658	3919587	-	COC_T00000998.1	AT1G09280.1
Chr1A	3920083	3922053	-	COC_T00000999.1	AT1G09290.1
Chr1A	3922341	3926184	+	COC_T00001000.1	AT1G09300.1
Chr1A	3927202	3927714	+	COC_T00001001.1	AT1G09310.1
Chr1A	3928654	3930529	-	COC_T00001002.1	AT1G09320.1
Chr1A	3931863	3933634	-	COC_T00001003.1	AT1G09330.2
Chr1A	3934215	3936654	+	COC_T00001004.1	AT1G09340.1
Chr1A	3938807	3940289	+	COC_T00001005.1	AT1G09350.1
Chr1A	3940733	3941257	+	COC_T00001006.1	AT1G09370.1
Chr1A	3942349	3945654	-	COC_T00001007.1	AT1G09380.1
Chr1A	3947770	3950259	+	COC_T00001008.1	AT1G09390.1
Chr1A	3950409	3951849	-	COC_T00001009.1	AT1G09400.1
Chr1A	3952174	3954288	+	COC_T00001010.1	AT1G09410.1
Chr1A	3955370	3958425	-	COC_T00001012.1	AT1G09420.1
Chr1A	3958865	3961915	+	COC_T00001013.1	AT1G09430.1
Chr1A	3962423	3964297	-	COC_T00001014.1	AT1G09440.2
Chr1A	3965811	3969403	+	COC_T00001015.1	AT1G09450.1
Chr1A	3970477	3971661	+	COC_T00001016.1	AT1G09460.1
Chr1A	3971953	3973416	-	COC_T00001017.1	AT1G09470.1
Chr1A	3975076	3976840	+	COC_T00001018.1	AT1G09480.2
Chr1A	3977426	3978741	+	COC_T00001019.1	AT1G09500.1
Chr1A	3979606	3981124	+	COC_T00001020.1	AT1G09510.1
Chr1A	3981785	3982591	-	COC_T00001021.1	AT1G09520.1
Chr1A	3985730	3988462	+	COC_T00001022.1	AT1G09530.5
Chr1A	3995701	3997020	+	COC_T00001023.1	AT1G09540.1
Chr1A	3999107	4005617	-	COC_T00001024.1	AT1G09550.1
Chr1A	4006504	4007240	+	COC_T00001025.1	AT1G09560.1
Chr1A	4008025	4011690	-	COC_T00001026.1	AT1G09570.6
Chr1A	4014284	4015227	-	COC_T00001027.1	AT1G09575.2
Chr1A	4017229	4018845	+	COC_T00001028.1	AT1G09580.1
Chr1A	4019319	4020460	+	COC_T00001029.1	AT1G09690.1
Chr1A	4021712	4024327	+	COC_T00001030.1	AT1G09600.1
Chr1A	4028815	4029663	+	COC_T00001031.1	AT1G09610.1
Chr1A	4040697	4043814	-	COC_T00001032.1	AT1G09630.1
Chr1A	4044890	4046222	-	COC_T00001033.1	AT1G09630.1
Chr1A	4047564	4049349	+	COC_T00001034.1	AT1G09640.1
Chr1A	4050139	4051130	+	COC_T00001035.1	AT1G09645.1
Chr1A	4051958	4053916	-	COC_T00001036.1	AT1G09660.3
Chr1A	4055623	4056090	+	COC_T00001037.1	AT1G09665.1
Chr1A	4057864	4059684	-	COC_T00001038.1	AT1G09680.1
Chr1A	4060179	4061239	-	COC_T00001039.1	AT1G09690.1
Chr1A	4062238	4063464	-	COC_T00001040.1	AT1G09700.2
Chr1A	4065155	4068101	+	COC_T00001041.1	AT1G09710.5
Chr1A	4068308	4072253	-	COC_T00001042.1	AT1G09720.1
Chr1A	4073878	4080774	-	COC_T00001043.1	AT1G09730.1
Chr1A	4081117	4082130	+	COC_T00001044.1	AT1G09740.2
Chr1A	4084053	4085498	+	COC_T00001045.1	AT1G09750.1
Chr1A	4086134	4087960	-	COC_T00001046.1	AT1G09760.1
Chr1A	4088310	4091438	+	COC_T00001047.1	AT1G09770.1
Chr1A	4092130	4094439	-	COC_T00001048.1	AT1G09780.1
Chr1A	4095118	4097431	-	COC_T00001049.1	AT1G09790.2
Chr1A	4102329	4105138	+	COC_T00001050.1	AT1G09795.1
Chr1A	4105653	4108796	-	COC_T00001051.1	AT1G09800.2
Chr1A	4109550	4112018	-	COC_T00001052.1	AT1G09810.1
Chr1A	4117094	4117940	+	COC_T00001053.1	AT1G09812.1
Chr1A	4118426	4119036	+	COC_T00001054.1	AT1G09815.1
Chr1A	4119561	4121345	-	COC_T00001055.1	AT1G09820.1
Chr1A	4122817	4123296	-	COC_T00001056.1	AT3G54540.2
Chr1A	4123866	4126058	-	COC_T00001057.1	AT1G09830.1
Chr1A	4127042	4130648	-	COC_T00001058.1	AT1G09840.6
Chr1A	4144978	4153292	-	COC_T00001059.1	AT5G67100.1
Chr1A	4158141	4160277	+	COC_T00001060.1	AT1G09850.1
Chr1A	4160544	4161677	-	COC_T00001061.1	AT1G09860.1
Chr1A	4162773	4165306	+	COC_T00001062.1	AT1G09870.1
Chr1A	4165568	4167150	-	COC_T00001063.1	AT1G09880.1
Chr1A	4167297	4170109	-	COC_T00001064.1	AT1G09880.1
Chr1A	4172338	4175171	-	COC_T00001065.1	AT1G09880.1
Chr1A	4177688	4180915	-	COC_T00001066.1	AT1G09890.1
Chr1A	4183381	4185177	+	COC_T00001067.1	AT1G09900.1
Chr1A	4185400	4188996	-	COC_T00001068.1	AT1G09910.2
Chr1A	4189059	4189761	-	COC_T00001069.1	AT1G09910.1
Chr1A	4190169	4192136	-	COC_T00001070.1	AT1G09920.1
Chr1A	4192628	4195209	-	COC_T00001071.1	AT1G09930.1
Chr1A	4198883	4200883	-	COC_T00001072.1	AT1G09932.3
Chr1A	4203151	4204759	-	COC_T00001073.1	AT1G09935.2
Chr1A	4206583	4208703	-	COC_T00001074.1	AT1G09940.1
Chr1A	4216280	4216984	-	COC_T00001076.1	AT1G09950.1
Chr1A	4219875	4222741	+	COC_T00001077.1	AT1G09960.1
Chr1A	4227570	4230577	+	COC_T00001078.1	AT1G09970.1
Chr1A	4232099	4236535	-	COC_T00001079.1	AT1G09980.1
Chr1A	4237883	4239415	+	COC_T00001080.1	AT1G10010.1
Chr1A	4239570	4244184	+	COC_T00001081.1	AT1G10010.1
Chr1A	4245179	4246901	-	COC_T00001082.1	AT1G10020.1
Chr1A	4247358	4250059	+	COC_T00001083.1	AT1G10030.1
Chr1A	4250572	4252810	-	COC_T00001084.1	AT1G10040.2
Chr1A	4253633	4257807	+	COC_T00001085.1	AT1G10050.1
Chr1A	4259462	4261607	+	COC_T00001086.1	AT1G10060.2
Chr1A	4261950	4263233	+	COC_T00001087.1	AT1G58684.1
Chr1A	4264511	4266425	+	COC_T00001088.1	AT1G10070.1
Chr1A	4266794	4270845	-	COC_T00001089.1	AT1G10090.1
Chr1A	4277817	4279590	-	COC_T00001090.1	AT1G10120.2
Chr1A	4284905	4296026	+	COC_T00001091.1	AT1G10130.1
Chr1A	4297412	4297921	-	COC_T00001092.1	AT1G10140.1
Chr1A	4299880	4301136	+	COC_T00001093.1	AT1G10150.1
Chr1A	4301356	4302112	-	COC_T00001094.1	AT1G10155.1
Chr1A	4303096	4306655	-	COC_T00001095.1	AT1G10170.2
Chr1A	4307632	4310733	-	COC_T00001096.1	AT1G10180.1
Chr1A	4313308	4314441	-	COC_T00001098.1	AT1G10200.1
Chr1A	4316646	4317931	+	COC_T00001099.1	AT1G10210.2
Chr1A	4318714	4318902	+	COC_T00001100.1	AT1G10220.1
Chr1A	4319282	4320192	+	COC_T00001101.1	AT1G10210.2
Chr1A	4321474	4322124	+	COC_T00001102.1	AT1G10220.1
Chr1A	4326656	4327231	+	COC_T00001105.1	AT2G03170.1
Chr1A	4328562	4330942	-	COC_T00001106.1	AT1G10240.1
Chr1A	4331954	4334635	+	COC_T00001107.1	AT1G10270.1
Chr1A	4335140	4337168	-	COC_T00001108.1	AT1G10280.1
Chr1A	4338613	4345818	+	COC_T00001109.1	AT1G10290.1
Chr1A	4346894	4347856	+	COC_T00001110.1	AT1G10300.2
Chr1A	4347881	4348540	+	COC_T00001111.1	AT1G10300.2
Chr1A	4348569	4348857	+	COC_T00001112.1	AT1G10300.2
Chr1A	4355268	4358590	+	COC_T00001113.1	AT1G53350.1
Chr1A	4359075	4360774	-	COC_T00001114.1	AT1G10310.1
Chr1A	4361866	4366025	-	COC_T00001115.1	AT1G10320.2
Chr1A	4366475	4367878	+	COC_T00001116.1	AT1G10330.1
Chr1A	4368213	4370257	-	COC_T00001117.1	AT1G10340.1
Chr1A	4371331	4372538	-	COC_T00001118.1	AT1G10350.1
Chr1A	4374513	4375543	-	COC_T00001120.1	AT1G10360.1
Chr1A	4375997	4377090	-	COC_T00001121.1	AT1G10370.1
Chr1A	4377023	4378771	+	COC_T00001122.1	AT5G16400.1
Chr1A	4387746	4389109	+	COC_T00001124.1	AT1G10380.1
Chr1A	4394621	4397357	+	COC_T00001127.1	AT1G10385.1
Chr1A	4397996	4402906	-	COC_T00001128.1	AT1G10390.3
Chr1A	4404414	4408975	-	COC_T00001129.1	AT1G10410.1
Chr1A	4412548	4412955	+	COC_T00001130.1	AT1G48605.1
Chr1A	4418335	4421064	-	COC_T00001131.1	AT1G10417.2
Chr1A	4421581	4429632	+	COC_T00001132.1	AT1G59820.1
Chr1A	4430243	4432098	-	COC_T00001133.1	AT1G10430.2
Chr1A	4433638	4439343	+	COC_T00001134.1	AT1G10450.2
Chr1A	4447052	4448162	-	COC_T00001136.1	AT1G10470.1
Chr1A	4459491	4460105	+	COC_T00001138.1	AT1G10480.1
Chr1A	4463626	4469993	+	COC_T00001139.1	AT1G10490.2
Chr1A	4470218	4471437	-	COC_T00001140.1	AT1G10500.1
Chr1A	4471788	4479577	+	COC_T00001141.1	AT1G10510.1
Chr1A	4480259	4481390	+	COC_T00001142.1	AT1G10522.2
Chr1A	4481963	4482685	-	COC_T00001143.1	AT1G10530.1
Chr1A	4485482	4488257	-	COC_T00001145.1	AT1G10540.1
Chr1A	4489260	4491029	-	COC_T00001146.1	AT1G10550.1
Chr1A	4494623	4496725	+	COC_T00001147.1	AT1G10560.1
Chr1A	4504883	4506598	-	COC_T00001151.1	AT1G10580.1
Chr1A	4509933	4510844	-	COC_T00001152.1	AT1G10586.1
Chr1A	4519293	4519991	-	COC_T00001154.1	AT1G10590.3
Chr1A	4520709	4522087	+	COC_T00001155.1	AT1G10600.1
Chr1A	4523321	4525657	+	COC_T00001156.1	AT1G10610.1
Chr1A	4525858	4529858	-	COC_T00001157.1	AT1G10620.1
Chr1A	4530941	4532014	-	COC_T00001158.1	AT1G10630.2
Chr1A	4533020	4535335	-	COC_T00001159.1	AT1G10640.1
Chr1A	4543303	4544474	-	COC_T00001160.1	AT1G10650.1
Chr1A	4550478	4551221	+	COC_T00001161.1	AT1G10657.3
Chr1A	4552766	4554454	+	COC_T00001162.1	AT1G10660.4
Chr1A	4555450	4557874	+	COC_T00001163.1	AT1G10670.2
Chr1A	4558243	4563479	-	COC_T00001164.1	AT1G10680.1
Chr1A	4569549	4569881	-	COC_T00001165.1	AT1G10690.1
Chr1A	4577270	4579484	+	COC_T00001166.1	AT1G10700.1
Chr1A	4580076	4585830	+	COC_T00001167.1	AT1G10720.1
Chr1A	4586617	4589232	+	COC_T00001168.1	AT1G10730.1
Chr1A	4590585	4592769	-	COC_T00001169.1	AT1G10740.1
Chr1A	4600564	4601185	-	COC_T00001170.1	AT3G04650.1
Chr1A	4604831	4608108	-	COC_T00001171.1	AT1G10750.1
Chr1A	4611157	4619899	-	COC_T00001172.1	AT1G10760.3
Chr1A	4621574	4622077	-	COC_T00001173.1	AT1G10770.1
Chr1A	4622640	4624074	-	COC_T00001174.1	AT1G10780.1
Chr1A	4627492	4628196	-	COC_T00001176.1	AT1G10800.2
Chr1A	4628797	4630280	+	COC_T00001177.1	AT1G10810.2
Chr1A	4635307	4638756	-	COC_T00001178.1	AT1G10820.2
Chr1A	4639798	4641515	-	COC_T00001179.1	AT1G10830.1
Chr1A	4642234	4644627	-	COC_T00001180.1	AT1G10840.1
Chr1A	4647000	4649112	+	COC_T00001181.1	AT1G10850.1
Chr1A	4649607	4651461	-	COC_T00001182.1	AT1G10865.1
Chr1A	4652512	4660287	-	COC_T00001183.1	AT1G10870.1
Chr1A	4665274	4666555	-	COC_T00001185.1	AT1G10880.1
Chr1A	4667752	4670332	+	COC_T00001186.1	AT1G10890.1
Chr1A	4670776	4674495	-	COC_T00001187.1	AT1G10900.1
Chr1A	4677951	4681975	+	COC_T00001188.1	AT1G10910.1
Chr1A	4682404	4695758	-	COC_T00001189.1	AT1G10930.1
Chr1A	4696890	4700412	+	COC_T00001190.1	AT1G10950.1
Chr1A	4716838	4717782	+	COC_T00001191.1	AT1G31320.1
Chr1A	4718826	4719983	-	COC_T00001192.1	AT1G31330.1
Chr1A	4721324	4721536	-	COC_T00001193.1	AT1G31335.1
Chr1A	4728043	4729209	-	COC_T00001194.1	AT1G31350.1
Chr1A	4743045	4747943	+	COC_T00001195.1	AT1G31360.6
Chr1A	4748348	4748970	-	COC_T00001196.1	AT1G31380.1
Chr1A	4762993	4764339	+	COC_T00001197.1	AT1G33020.1
Chr1A	4768033	4769073	+	COC_T00001198.1	AT5G42430.1
Chr1A	4769908	4772121	-	COC_T00001199.1	AT1G31410.1
Chr1A	4773154	4776339	+	COC_T00001200.1	AT1G31420.3
Chr1A	4776839	4778551	-	COC_T00001201.1	AT1G31430.2
Chr1A	4779081	4781310	-	COC_T00001202.1	AT1G31440.1
Chr1A	4782102	4783436	-	COC_T00001203.1	AT1G31450.1
Chr1A	4784273	4787566	-	COC_T00001204.1	AT1G31470.1
Chr1A	4789099	4794598	+	COC_T00001205.1	AT1G31480.1
Chr1A	4794817	4796151	-	COC_T00001206.1	AT1G31490.1
Chr1A	4797135	4799812	-	COC_T00001207.1	AT1G31500.1
Chr1A	4801026	4801521	+	COC_T00001208.1	AT1G10950.1
Chr1A	4802456	4802902	+	COC_T00001209.1	AT1G10960.1
Chr1A	4803122	4804531	-	COC_T00001210.1	AT1G10970.1
Chr1A	4817721	4821893	-	COC_T00001213.1	AT1G11000.3
Chr1A	4822472	4823900	+	COC_T00001214.1	AT1G11020.1
Chr1A	4824927	4826724	-	COC_T00001215.1	AT1G11040.1
Chr1A	4827614	4829530	+	COC_T00001216.1	AT1G11050.1
Chr1A	4831545	4836337	+	COC_T00001217.1	AT1G11060.1
Chr1A	4837013	4840172	-	COC_T00001218.1	AT1G11070.1
Chr1A	4842464	4845440	-	COC_T00001219.1	AT1G11080.1
Chr1A	4851017	4851991	+	COC_T00001220.1	AT1G11090.1
Chr1A	4852271	4857554	-	COC_T00001221.1	AT1G11100.4
Chr1A	4859215	4860777	+	COC_T00001222.1	AT4G09300.2
Chr1A	4862325	4862546	-	COC_T00001223.1	AT1G11112.1
Chr1A	4864680	4866622	+	COC_T00001224.1	AT1G11120.2
Chr1A	4868161	4868952	+	COC_T00001225.1	AT1G11125.1
Chr1A	4872556	4876517	+	COC_T00001226.1	AT1G11130.1
Chr1A	4879317	4880531	+	COC_T00001227.1	AT1G12855.1
Chr1A	4882403	4887277	+	COC_T00001228.1	AT1G11160.3
Chr1A	4890327	4893184	+	COC_T00001229.1	AT1G11170.7
Chr1A	4894061	4896522	+	COC_T00001230.1	AT1G11180.1
Chr1A	4899391	4901766	-	COC_T00001232.1	AT1G11190.1
Chr1A	4902909	4904424	+	COC_T00001233.1	AT1G11200.1
Chr1A	4904929	4906113	-	COC_T00001234.1	AT1G11210.1
Chr1A	4909008	4910040	-	COC_T00001235.1	AT1G11230.1
Chr1A	4911801	4912981	-	COC_T00001236.1	AT1G11240.1
Chr1A	4913452	4914452	+	COC_T00001237.1	AT1G11250.1
Chr1A	4922192	4925226	+	COC_T00001239.1	AT1G11260.1
Chr1A	4931049	4936296	-	COC_T00001241.1	AT1G11290.1
Chr1A	4944473	4947648	-	COC_T00001242.1	AT1G11280.2
Chr1A	4954963	4957475	-	COC_T00001243.1	AT1G11280.5
Chr1A	4960557	4961888	-	COC_T00001244.1	AT1G11280.3
Chr1A	4962446	4963459	-	COC_T00001245.1	AT1G11280.5
Chr1A	4964292	4966897	-	COC_T00001246.1	AT1G11290.1
Chr1A	4967442	4970437	+	COC_T00001247.1	AT1G11300.1
Chr1A	4970611	4973653	-	COC_T00001248.1	AT1G11310.1
Chr1A	4978218	4980068	+	COC_T00001249.1	AT1G11320.1
Chr1A	4982609	4985660	+	COC_T00001250.1	AT1G11330.2
Chr1A	4986444	4989443	-	COC_T00001251.1	AT1G11340.1
Chr1A	4990457	4993336	-	COC_T00001252.1	AT1G11350.1
Chr1A	4994594	4995340	-	COC_T00001253.1	AT1G11360.2
Chr1A	4995704	4997402	+	COC_T00001254.1	AT1G61620.1
Chr1A	4998169	4999563	+	COC_T00001255.1	AT1G11380.1
Chr1A	5000576	5001377	+	COC_T00001256.1	AT1G11400.3
Chr1A	5007081	5011667	+	COC_T00001258.1	AT1G11340.2
Chr1A	5012568	5015611	+	COC_T00001259.1	AT1G11410.1
Chr1A	5015939	5018660	-	COC_T00001260.1	AT1G11420.1
Chr1A	5018892	5020809	+	COC_T00001261.1	AT1G11430.1
Chr1A	5025834	5026865	+	COC_T00001263.1	AT1G11440.1
Chr1A	5036846	5039672	-	COC_T00001264.1	AT1G11480.2
Chr1A	5040921	5042102	-	COC_T00001265.1	AT1G11490.1
Chr1A	5042791	5043557	+	COC_T00001266.1	AT1G11500.3
Chr1A	5047510	5049555	-	COC_T00001269.1	AT1G11540.2
Chr1A	5050817	5052169	-	COC_T00001270.1	AT1G11545.1
Chr1A	5054829	5055467	+	COC_T00001272.1	AT1G11570.2
Chr1A	5055923	5056198	+	COC_T00001273.1	AT1G11572.1
Chr1A	5058431	5060424	+	COC_T00001274.1	AT1G11580.1
Chr1A	5062248	5063272	-	COC_T00001275.1	AT1G02190.1
Chr1A	5080387	5084235	+	COC_T00001279.1	AT5G28237.1
Chr1A	5086406	5088028	+	COC_T00001280.1	AT1G61800.2
Chr1A	5094421	5095953	+	COC_T00001283.1	AT1G11600.1
Chr1A	5100018	5100954	+	COC_T00001285.1	AT1G11620.1
Chr1A	5101251	5102087	-	COC_T00001286.1	AT1G11630.1
Chr1A	5102574	5105597	+	COC_T00001287.1	AT1G11650.1
Chr1A	5106867	5107211	+	COC_T00001288.1	AT1G11655.1
Chr1A	5108361	5111644	+	COC_T00001289.1	AT1G11660.3
Chr1A	5116984	5120095	-	COC_T00001290.1	AT1G11670.1
Chr1A	5133732	5135345	+	COC_T00001292.1	AT1G11680.1
Chr1A	5137458	5138204	+	COC_T00001293.1	AT1G11690.1
Chr1A	5145211	5145849	+	COC_T00001294.1	AT1G11700.1
Chr1A	5151205	5153190	+	COC_T00001295.1	AT1G11710.1
Chr1A	5154219	5159306	+	COC_T00001296.1	AT1G11720.2
Chr1A	5159899	5162450	+	COC_T00001297.1	AT1G11730.1
Chr1A	5166270	5169893	-	COC_T00001298.1	AT1G11740.1
Chr1A	5170330	5172145	+	COC_T00001299.1	AT1G11750.1
Chr1A	5172812	5174229	-	COC_T00001300.1	AT1G11755.1
Chr1A	5175083	5175535	-	COC_T00001301.1	AT1G11760.1
Chr1A	5182964	5184574	+	COC_T00001304.1	AT1G11770.1
Chr1A	5184931	5186551	-	COC_T00001305.1	AT1G11780.1
Chr1A	5187568	5191410	+	COC_T00001306.1	AT1G11790.1
Chr1A	5191937	5193641	-	COC_T00001307.1	AT1G11800.1
Chr1A	5194087	5196607	-	COC_T00001308.1	AT1G11820.2
Chr1A	5202561	5205411	+	COC_T00001310.1	AT1G11840.4
Chr1A	5206811	5207158	+	COC_T00001311.1	AT1G11850.2
Chr1A	5208721	5210180	+	COC_T00001312.1	AT1G11860.2
Chr1A	5213675	5216431	+	COC_T00001314.1	AT1G11870.1
Chr1A	5222216	5224705	-	COC_T00001315.1	AT1G11880.3
Chr1A	5226027	5227448	+	COC_T00001316.1	AT1G11890.1
Chr1A	5227768	5229102	-	COC_T00001317.1	AT1G11900.1
Chr1A	5229419	5230581	+	COC_T00001318.1	AT1G11905.1
Chr1A	5231353	5234206	-	COC_T00001319.1	AT1G11910.1
Chr1A	5237300	5238478	+	COC_T00001320.1	AT1G11915.1
Chr1A	5238884	5240360	-	COC_T00001321.1	AT1G11920.1
Chr1A	5243393	5243818	-	COC_T00001322.1	AT1G11925.1
Chr1A	5246656	5248240	+	COC_T00001323.1	AT1G11930.2
Chr1A	5252288	5254474	-	COC_T00001324.1	AT1G11940.1
Chr1A	5255193	5258675	-	COC_T00001325.1	AT1G11950.3
Chr1A	5260253	5263557	-	COC_T00001326.1	AT1G11960.3
Chr1A	5266548	5269226	-	COC_T00001327.1	AT1G11990.2
Chr1A	5270071	5273687	-	COC_T00001328.1	AT1G12000.1
Chr1A	5285193	5286445	+	COC_T00001330.1	AT1G12010.1
Chr1A	5287159	5289390	-	COC_T00001331.1	AT1G62390.1
Chr1A	5293292	5293954	-	COC_T00001332.1	AT1G12020.1
Chr1A	5294603	5296181	-	COC_T00001333.1	AT1G12030.1
Chr1A	5300725	5303040	+	COC_T00001335.1	AT1G12040.1
Chr1A	5303558	5306482	+	COC_T00001336.1	AT1G12050.1
Chr1A	5306930	5307574	+	COC_T00001337.1	AT1G12060.1
Chr1A	5308056	5308385	-	COC_T00001338.1	AT1G12064.1
Chr1A	5309210	5311154	-	COC_T00001339.1	AT1G12070.1
Chr1A	5319781	5320188	-	COC_T00001341.1	AT1G12090.1
Chr1A	5323716	5324114	-	COC_T00001342.1	AT1G12100.1
Chr1A	5323726	5324124	+	COC_T00001343.1	AT1G12100.1
Chr1A	5334160	5338131	+	COC_T00001344.1	AT1G12110.1
Chr1A	5342205	5343647	-	COC_T00001345.1	AT1G12120.1
Chr1A	5346240	5348186	+	COC_T00001346.1	AT1G12140.3
Chr1A	5348315	5350113	-	COC_T00001347.1	AT1G12150.1
Chr1A	5354391	5356588	+	COC_T00001348.1	AT1G12200.1
Chr1A	5357596	5358723	+	COC_T00001349.1	AT1G12210.1
Chr1A	5358901	5359617	+	COC_T00001350.1	AT1G12210.3
Chr1A	5360226	5362786	+	COC_T00001351.1	AT1G12230.1
Chr1A	5370356	5373778	+	COC_T00001352.1	AT1G12240.1
Chr1A	5374897	5376101	+	COC_T00001353.1	AT1G12244.1
Chr1A	5383115	5385301	+	COC_T00001354.1	AT3G54540.2
Chr1A	5387594	5388297	+	COC_T00001355.1	AT1G12244.1
Chr1A	5388705	5390572	+	COC_T00001356.1	AT1G12250.1
Chr1A	5392822	5394209	-	COC_T00001357.1	AT1G12260.1
Chr1A	5403755	5406368	+	COC_T00001358.1	AT1G12270.1
Chr1A	5406637	5409324	-	COC_T00001359.1	AT1G12280.1
Chr1A	5410385	5413822	-	COC_T00001360.1	AT1G12290.3
Chr1A	5416582	5417028	-	COC_T00001361.1	AT1G12310.1
Chr1A	5419178	5419983	+	COC_T00001362.1	AT1G12320.1
Chr1A	5426632	5428615	+	COC_T00001363.1	AT1G12330.1
Chr1A	5429196	5430961	+	COC_T00001364.1	AT1G12350.2
Chr1A	5431632	5436521	+	COC_T00001365.1	AT1G12360.1
Chr1A	5436868	5439241	-	COC_T00001366.1	AT1G12370.2
Chr1A	5448201	5450570	-	COC_T00001367.1	AT1G12380.1
Chr1A	5455201	5455886	+	COC_T00001368.1	AT1G12390.1
Chr1A	5456204	5457017	+	COC_T00001369.1	AT1G12400.1
Chr1A	5457619	5459462	+	COC_T00001370.1	AT1G12410.1
Chr1A	5461085	5463335	-	COC_T00001371.1	AT1G12420.1
Chr1A	5472347	5476995	-	COC_T00001372.1	AT1G12430.2
Chr1A	5480213	5480704	-	COC_T00001373.1	AT1G12440.3
Chr1A	5482787	5484512	+	COC_T00001374.1	AT1G12450.1
Chr1A	5486311	5489058	+	COC_T00001375.1	AT1G12460.1
Chr1A	5492382	5498355	+	COC_T00001377.1	AT1G12470.1
Chr1A	5498572	5500397	-	COC_T00001378.1	AT1G12480.1
Chr1A	5502422	5503871	-	COC_T00001379.1	AT1G12500.1
Chr1A	5506826	5508519	+	COC_T00001380.1	AT2G24520.3
Chr1A	5508993	5510588	-	COC_T00001381.1	AT1G12520.1
Chr1A	5511039	5512428	-	COC_T00001382.1	AT1G12530.1
Chr1A	5513337	5514422	+	COC_T00001383.1	AT1G12550.1
Chr1A	5520630	5521741	+	COC_T00001385.1	AT1G12560.1
Chr1A	5522439	5524815	-	COC_T00001386.1	AT1G12570.1
Chr1A	5539054	5541017	+	COC_T00001387.1	AT1G12580.1
Chr1A	5541709	5544153	-	COC_T00001388.1	AT1G12600.1
Chr1A	5545468	5546085	-	COC_T00001389.1	AT1G12610.1
Chr1A	5549047	5551577	-	COC_T00001390.1	AT1G12775.1
Chr1A	5552064	5552609	+	COC_T00001391.1	AT1G12630.1
Chr1A	5555427	5557598	-	COC_T00001392.1	AT1G12640.1
Chr1A	5558294	5559829	+	COC_T00001393.1	AT1G12650.1
Chr1A	5566412	5566994	+	COC_T00001397.1	AT1G12672.2
Chr1A	5568971	5571064	-	COC_T00001398.1	AT1G12680.1
Chr1A	5572766	5574586	-	COC_T00001399.1	AT1G12700.1
Chr1A	5578947	5580443	-	COC_T00001400.1	AT1G12710.1
Chr1A	5587753	5590760	+	COC_T00001401.1	AT1G12730.1
Chr1A	5594143	5596279	+	COC_T00001402.1	AT1G12740.1
Chr1A	5597206	5598810	-	COC_T00001403.1	AT1G12750.6
Chr1A	5601616	5603678	+	COC_T00001404.1	AT1G12760.1
Chr1A	5604980	5606632	+	COC_T00001405.1	AT1G12770.2
Chr1A	5607049	5608974	+	COC_T00001406.1	AT1G12300.1
Chr1A	5609373	5611712	-	COC_T00001407.1	AT1G12780.1
Chr1A	5612980	5614576	-	COC_T00001408.1	AT1G12790.1
Chr1A	5616733	5620080	-	COC_T00001410.1	AT1G12800.1
Chr1A	5625579	5626175	+	COC_T00001412.1	AT1G12810.2
Chr1A	5627387	5629287	-	COC_T00001413.1	AT1G12820.1
Chr1A	5632771	5633430	-	COC_T00001414.1	AT1G12830.1
Chr1A	5634032	5636481	+	COC_T00001415.1	AT1G12840.1
Chr1A	5637286	5637645	-	COC_T00001416.1	AT1G12845.1
Chr1A	5638366	5639831	-	COC_T00001417.1	AT1G12850.1
Chr1A	5641416	5643079	+	COC_T00001418.1	AT1G12860.1
Chr1A	5644453	5645435	+	COC_T00001419.1	AT1G12880.1
Chr1A	5646167	5646901	+	COC_T00001420.1	AT1G12890.1
Chr1A	5647209	5651259	-	COC_T00001421.1	AT1G12900.5
Chr1A	5652486	5654149	-	COC_T00001423.1	AT1G12900.1
Chr1A	5655002	5656135	-	COC_T00001424.1	AT1G12910.1
Chr1A	5656545	5657849	-	COC_T00001425.1	AT1G12920.1
Chr1A	5658546	5665480	-	COC_T00001426.1	AT1G12930.1
Chr1A	5670412	5672251	+	COC_T00001427.1	AT1G12940.1
Chr1A	5673701	5676420	+	COC_T00001428.1	AT1G12950.1
Chr1A	5677089	5678899	+	COC_T00001429.1	AT1G12970.1
Chr1A	5684184	5685179	+	COC_T00001430.1	AT1G12980.1
Chr1A	5688622	5690282	+	COC_T00001431.1	AT1G12990.1
Chr1A	5691174	5693560	-	COC_T00001432.1	AT1G13000.5
Chr1A	5695159	5697834	-	COC_T00001433.1	AT1G13020.1
Chr1A	5698719	5701790	-	COC_T00001434.1	AT1G13030.1
Chr1A	5702121	5703674	+	COC_T00001435.1	AT1G13040.2
Chr1A	5704971	5705924	+	COC_T00001436.1	AT1G13050.1
Chr1A	5706857	5708929	+	COC_T00001437.1	AT1G13060.1
Chr1A	5712118	5713831	+	COC_T00001439.1	AT1G13080.1
Chr1A	5716616	5718241	+	COC_T00001440.1	AT1G13080.1
Chr1A	5718710	5720277	+	COC_T00001441.1	AT1G13090.2
Chr1A	5722237	5723843	+	COC_T00001442.1	AT1G13110.1
Chr1A	5725059	5726665	+	COC_T00001443.1	AT1G13110.1
Chr1A	5727497	5730811	-	COC_T00001444.1	AT1G13120.1
Chr1A	5732634	5733686	+	COC_T00001445.1	AT1G13130.1
Chr1A	5734210	5735814	-	COC_T00001446.1	AT1G13140.1
Chr1A	5736987	5738582	-	COC_T00001447.1	AT1G13150.1
Chr1A	5739574	5743401	+	COC_T00001448.1	AT1G13160.1
Chr1A	5743900	5747827	-	COC_T00001449.1	AT1G13170.1
Chr1A	5749473	5752355	+	COC_T00001450.1	AT1G13180.1
Chr1A	5753664	5755394	+	COC_T00001451.1	AT1G13190.1
Chr1A	5755872	5757453	-	COC_T00001452.1	AT1G13195.1
Chr1A	5762000	5766393	-	COC_T00001453.1	AT1G13210.1
Chr1A	5768545	5771690	+	COC_T00001454.1	AT1G13220.2
Chr1A	5771767	5775509	+	COC_T00001455.1	AT1G13230.1
Chr1A	5777119	5777652	-	COC_T00001456.1	AT1G13260.1
Chr1A	5777695	5778147	-	COC_T00001457.1	AT1G13260.1
Chr1A	5792542	5793585	+	COC_T00001458.1	AT1G13250.1
Chr1A	5794646	5798886	+	COC_T00001459.1	AT1G13245.1
Chr1A	5802505	5804658	+	COC_T00001460.1	AT1G13270.1
Chr1A	5805239	5806243	+	COC_T00001461.1	AT1G13280.1
Chr1A	5808054	5809392	-	COC_T00001462.1	AT1G13290.1
Chr1A	5814589	5816388	+	COC_T00001463.1	AT1G13300.1
Chr1A	5819335	5821084	-	COC_T00001464.1	AT1G13310.1
Chr1A	5822683	5826262	-	COC_T00001465.1	AT1G13320.3
Chr1A	5827027	5828454	+	COC_T00001466.1	AT1G13330.1
Chr1A	5828679	5830091	-	COC_T00001467.1	AT1G13340.1
Chr1A	5831585	5836110	-	COC_T00001468.1	AT1G13350.1
Chr1A	5836840	5837439	-	COC_T00001469.1	AT1G13360.1
Chr1A	5851341	5852592	-	COC_T00001471.1	AT1G13380.1
Chr1A	5855083	5855760	-	COC_T00001472.1	AT1G13390.1
Chr1A	5865179	5866272	+	COC_T00001474.1	AT1G13400.1
Chr1A	5869265	5870824	+	COC_T00001475.1	AT1G13410.1
Chr1A	5871432	5873081	-	COC_T00001476.1	AT1G13440.1
Chr1A	5876048	5878087	-	COC_T00001478.1	AT1G13450.1
Chr1A	5879176	5880864	+	COC_T00001479.1	AT1G13460.2
Chr1A	5881095	5882328	-	COC_T00001480.1	AT1G13470.1
Chr1A	5883261	5886218	-	COC_T00001481.1	AT1G13480.1
Chr1A	5886606	5888018	-	COC_T00001482.1	AT1G13530.1
Chr1A	5888287	5889510	-	COC_T00001483.1	AT1G13510.1
Chr1A	5890362	5893428	-	COC_T00001484.1	AT1G13560.1
Chr1A	5894257	5895696	-	COC_T00001485.1	AT1G13570.3
Chr1A	5896695	5897815	-	COC_T00001486.1	AT1G13580.2
Chr1A	5899285	5901127	-	COC_T00001487.1	AT1G13580.2
Chr1A	5902476	5903775	+	COC_T00001488.1	AT1G13590.1
Chr1A	5909459	5910049	-	COC_T00001489.1	AT1G13600.1
Chr1A	5926753	5929133	-	COC_T00001492.1	AT1G13610.1
Chr1A	5932357	5933023	+	COC_T00001493.1	AT1G13620.1
Chr1A	5934174	5936769	-	COC_T00001494.1	AT1G13630.6
Chr1A	5938073	5939495	+	COC_T00001495.1	AT1G13635.1
Chr1A	5940857	5942713	-	COC_T00001496.1	AT1G13640.2
Chr1A	5948139	5951102	-	COC_T00001498.1	AT5G43690.1
Chr1A	5952425	5953417	-	COC_T00001499.1	AT3G45080.1
Chr1A	5959363	5960532	-	COC_T00001500.1	AT1G13420.1
Chr1A	5966420	5967100	+	COC_T00001501.1	AT1G13670.1
Chr1A	5968276	5971262	+	COC_T00001502.1	AT1G13680.1
Chr1A	5971513	5972534	+	COC_T00001503.1	AT1G13690.1
Chr1A	5972834	5973926	-	COC_T00001504.1	AT1G13700.2
Chr1A	5984146	5985811	-	COC_T00001505.1	AT1G13710.1
Chr1A	5995503	5997440	+	COC_T00001507.1	AT1G13730.2
Chr1A	5998822	5999034	-	COC_T00001508.1	AT3G12650.1
Chr1A	6001660	6002795	+	COC_T00001509.1	AT1G13740.1
Chr1A	6003099	6005581	-	COC_T00001510.1	AT1G13750.1
Chr1A	6008008	6010702	+	COC_T00001512.1	AT1G13770.1
Chr1A	6011492	6012127	+	COC_T00001513.1	AT1G13780.2
Chr1A	6012249	6013005	+	COC_T00001514.1	AT1G13780.1
Chr1A	6015635	6018759	+	COC_T00001515.1	AT1G14750.1
Chr1A	6031845	6038837	+	COC_T00001519.1	AT1G14850.1
Chr1A	6040805	6043230	-	COC_T00001521.1	AT2G47310.1
Chr1A	6047295	6049888	+	COC_T00001522.1	AT1G13790.2
Chr1A	6053602	6056220	-	COC_T00001524.1	AT1G13800.2
Chr1A	6056525	6059883	+	COC_T00001525.1	AT1G13820.1
Chr1A	6060339	6061198	-	COC_T00001526.1	AT1G13830.1
Chr1A	6062950	6065461	-	COC_T00001527.1	AT1G13860.1
Chr1A	6066851	6067759	-	COC_T00001528.1	AT1G13870.1
Chr1A	6068758	6071930	-	COC_T00001529.1	AT1G10095.1
Chr1A	6076308	6077662	+	COC_T00001530.1	AT1G13880.3
Chr1A	6078430	6079786	+	COC_T00001531.1	AT1G13890.2
Chr1A	6080503	6082556	-	COC_T00001532.1	AT1G13900.1
Chr1A	6082989	6086802	+	COC_T00001533.1	AT1G13920.1
Chr1A	6088263	6088709	+	COC_T00001534.1	AT1G13930.3
Chr1A	6090101	6093336	-	COC_T00001535.1	AT1G13940.2
Chr1A	6100954	6102136	+	COC_T00001536.1	AT1G13950.1
Chr1A	6104232	6106545	+	COC_T00001537.1	AT1G13960.1
Chr1A	6107249	6109394	-	COC_T00001538.1	AT1G13970.1
Chr1A	6115059	6119835	+	COC_T00001539.1	AT1G13980.1
Chr1A	6120227	6121710	+	COC_T00001540.1	AT1G13990.1
Chr1A	6124358	6126826	+	COC_T00001541.1	AT1G14000.1
Chr1A	6127228	6128461	-	COC_T00001542.1	AT1G14010.1
Chr1A	6129565	6131831	+	COC_T00001543.1	AT1G14020.1
Chr1A	6132222	6134216	-	COC_T00001544.1	AT1G14030.1
Chr1A	6135951	6136586	+	COC_T00001545.1	AT1G14040.1
Chr1A	6137411	6140067	+	COC_T00001546.1	AT1G14040.1
Chr1A	6144523	6148508	+	COC_T00001547.1	AT1G14040.1
Chr1A	6151396	6152651	+	COC_T00001549.1	AT3G19590.1
Chr1A	6157286	6159013	+	COC_T00001551.1	AT1G14080.1
Chr1A	6160836	6162552	+	COC_T00001552.1	AT1G14080.1
Chr1A	6163289	6164224	-	COC_T00001553.1	AT1G13800.2
Chr1A	6165539	6167176	+	COC_T00001555.1	AT1G14100.1
Chr1A	6167636	6169272	+	COC_T00001556.1	AT1G14110.1
Chr1A	6170282	6171958	+	COC_T00001557.1	AT1G14100.1
Chr1A	6176891	6178003	-	COC_T00001558.1	AT1G14120.3
Chr1A	6178678	6179683	-	COC_T00001559.1	AT1G14120.3
Chr1A	6180348	6181340	-	COC_T00001560.1	AT1G14130.1
Chr1A	6184357	6185866	-	COC_T00001561.1	AT1G14140.1
Chr1A	6186258	6186952	+	COC_T00001562.1	AT1G14150.1
Chr1A	6187114	6188195	-	COC_T00001563.1	AT1G14160.1
Chr1A	6189802	6191608	-	COC_T00001564.1	AT1G14170.3
Chr1A	6198714	6199895	+	COC_T00001565.1	AT1G14180.2
Chr1A	6201952	6203598	+	COC_T00001566.1	AT1G14190.2
Chr1A	6203729	6204349	-	COC_T00001567.1	AT1G14200.1
Chr1A	6204922	6205934	+	COC_T00001568.1	AT1G14205.1
Chr1A	6206019	6208577	-	COC_T00001569.1	AT1G14210.1
Chr1A	6214754	6220242	+	COC_T00001570.1	AT1G14230.1
Chr1A	6224034	6225504	+	COC_T00001571.1	AT1G14260.3
Chr1A	6226098	6228035	-	COC_T00001572.1	AT1G14270.1
Chr1A	6228554	6229900	+	COC_T00001573.1	AT1G14280.1
Chr1A	6231299	6232589	-	COC_T00001574.1	AT1G14290.1
Chr1A	6233465	6235467	-	COC_T00001575.1	AT1G14300.1
Chr1A	6236410	6238017	+	COC_T00001576.1	AT1G14310.1
Chr1A	6241348	6242442	+	COC_T00001579.1	AT1G14320.1
Chr1A	6243624	6244922	-	COC_T00001580.1	AT1G14330.1
Chr1A	6250559	6251521	+	COC_T00001581.1	AT1G14340.1
Chr1A	6252058	6252645	+	COC_T00001582.1	AT1G14345.1
Chr1A	6264170	6266410	+	COC_T00001583.1	AT1G14350.1
Chr1A	6267195	6268834	-	COC_T00001584.1	AT1G14360.1
Chr1A	6273686	6275704	+	COC_T00001585.1	AT1G14370.1
Chr1A	6276045	6278515	-	COC_T00001586.1	AT1G14380.4
Chr1A	6281911	6284415	+	COC_T00001587.1	AT1G14390.1
Chr1A	6284911	6285746	-	COC_T00001588.1	AT1G14400.2
Chr1A	6286960	6288588	-	COC_T00001589.1	AT1G14410.1
Chr1A	6289663	6291122	-	COC_T00001590.1	AT1G14420.1
Chr1A	6292497	6294188	+	COC_T00001591.1	AT1G14430.1
Chr1A	6299397	6300344	-	COC_T00001593.1	AT1G14440.2
Chr1A	6309085	6313574	-	COC_T00001595.1	AT1G14460.1
Chr1A	6315352	6316983	+	COC_T00001596.1	AT1G14470.1
Chr1A	6318177	6321048	+	COC_T00001597.1	AT1G14480.1
Chr1A	6322251	6322976	-	COC_T00001599.1	AT1G14490.2
Chr1A	6324077	6324758	+	COC_T00001600.1	AT1G14500.1
Chr1A	6325212	6327075	-	COC_T00001601.1	AT1G14510.1
Chr1A	6338577	6346853	-	COC_T00001602.1	AT1G14520.4
Chr1A	6347679	6348975	-	COC_T00001603.1	AT1G14540.1
Chr1A	6349914	6351259	+	COC_T00001604.1	AT1G14550.1
Chr1A	6353190	6354885	+	COC_T00001605.1	AT1G14560.1
Chr1A	6355646	6359105	+	COC_T00001606.1	AT1G14570.2
Chr1A	6361138	6363783	+	COC_T00001607.1	AT1G14580.1
Chr1A	6369377	6370932	-	COC_T00001608.1	AT1G14590.1
Chr1A	6371320	6373863	-	COC_T00001609.1	AT1G14600.1
Chr1A	6380783	6386654	-	COC_T00001610.1	AT1G14610.1
Chr1A	6387234	6388817	-	COC_T00001611.1	AT1G14620.1
Chr1A	6390565	6392361	+	COC_T00001612.1	AT5G25930.1
Chr1A	6392431	6393120	+	COC_T00001613.1	AT2G15042.1
Chr1A	6400820	6402153	+	COC_T00001614.1	AT1G14630.1
Chr1A	6404012	6406471	+	COC_T00001615.1	AT1G14650.2
Chr1A	6408590	6413044	-	COC_T00001616.1	AT1G14660.1
Chr1A	6413919	6416578	+	COC_T00001617.1	AT1G14670.1
Chr1A	6419149	6419997	+	COC_T00001619.1	AT1G14685.3
Chr1A	6420790	6421242	-	COC_T00001620.1	AT1G14686.1
Chr1A	6421277	6421927	-	COC_T00001621.1	AT1G14686.1
Chr1A	6423236	6423739	+	COC_T00001622.1	AT1G14687.1
Chr1A	6426841	6427998	-	COC_T00001624.1	AT1G14688.1
Chr1A	6429225	6432144	-	COC_T00001625.1	AT1G14690.1
Chr1A	6437013	6439394	+	COC_T00001626.1	AT1G14700.1
Chr1A	6440342	6442926	-	COC_T00001627.1	AT1G14710.2
Chr1A	6445167	6446822	-	COC_T00001628.1	AT1G14720.1
Chr1A	6455362	6459033	-	COC_T00001630.1	AT1G14780.1
Chr1A	6468383	6470166	+	COC_T00001632.1	AT1G14770.2
Chr1A	6472185	6472898	+	COC_T00001633.1	AT1G14760.2
Chr1A	6476722	6479490	+	COC_T00001635.1	AT1G14750.1
Chr1A	6486315	6488699	+	COC_T00001637.1	AT1G14740.1
Chr1A	6489658	6490690	-	COC_T00001638.1	AT1G14730.1
Chr1A	6490833	6492817	+	COC_T00001639.1	AT1G14850.1
Chr1A	6502070	6505572	-	COC_T00001641.1	AT1G14790.1
Chr1A	6506963	6508864	-	COC_T00001642.1	AT1G14810.1
Chr1A	6509672	6511153	-	COC_T00001643.1	AT1G14820.3
Chr1A	6513931	6517730	-	COC_T00001644.1	AT1G14830.1
Chr1A	6524202	6527024	-	COC_T00001647.1	AT1G14840.1
Chr1A	6528828	6535305	-	COC_T00001648.1	AT1G14850.1
Chr1A	6540059	6540843	+	COC_T00001649.1	AT1G14860.1
Chr1A	6545791	6546628	-	COC_T00001651.1	AT5G35525.1
Chr1A	6563617	6567181	+	COC_T00001654.1	AT1G14890.1
Chr1A	6568654	6569341	-	COC_T00001655.1	AT1G14900.1
Chr1A	6569997	6573413	-	COC_T00001656.1	AT1G14910.1
Chr1A	6580559	6582172	+	COC_T00001657.1	AT1G14920.1
Chr1A	6583609	6583839	-	COC_T00001658.1	AT1G14940.2
Chr1A	6584048	6584248	-	COC_T00001659.1	AT1G14940.1
Chr1A	6593295	6594652	-	COC_T00001660.1	AT2G42680.1
Chr1A	6595055	6597414	+	COC_T00001661.1	AT1G09080.1
Chr1A	6598047	6598985	-	COC_T00001662.1	AT1G09070.1
Chr1A	6611681	6615716	+	COC_T00001665.1	AT1G09060.4
Chr1A	6615987	6618918	-	COC_T00001666.1	AT1G09040.1
Chr1A	6628762	6629339	-	COC_T00001667.1	AT1G14950.1
Chr1A	6629891	6630133	-	COC_T00001668.1	AT1G14940.1
Chr1A	6633121	6633686	-	COC_T00001669.1	AT1G14950.1
Chr1A	6634791	6637938	-	COC_T00001670.1	AT1G14970.1
Chr1A	6640027	6640917	-	COC_T00001672.1	AT1G14990.1
Chr1A	6641369	6642703	+	COC_T00001673.1	AT1G15000.1
Chr1A	6644056	6644487	+	COC_T00001674.1	AT2G01300.1
Chr1A	6646261	6649080	-	COC_T00001675.1	AT1G15020.2
Chr1A	6652067	6653914	+	COC_T00001676.1	AT1G15030.2
Chr1A	6654104	6655374	-	COC_T00001677.1	AT1G15040.1
Chr1A	6658099	6659299	-	COC_T00001678.1	AT1G15050.2
Chr1A	6660397	6663228	-	COC_T00001679.1	AT1G15060.3
Chr1A	6664363	6665873	+	COC_T00001680.1	AT1G15080.1
Chr1A	6670293	6670751	-	COC_T00001681.1	AT1G15100.1
Chr1A	6682609	6685127	+	COC_T00001682.1	AT1G15110.2
Chr1A	6686580	6687069	+	COC_T00001683.1	AT1G15120.1
Chr1A	6688108	6689444	+	COC_T00001684.1	AT1G15125.1
Chr1A	6689700	6693409	-	COC_T00001685.1	AT1G15130.1
Chr1A	6694543	6694728	-	COC_T00001686.1	AT3G51670.1
Chr1A	6696839	6698477	-	COC_T00001687.1	AT1G15140.1
Chr1A	6701121	6703234	+	COC_T00001688.1	AT1G15170.1
Chr1A	6703885	6704652	+	COC_T00001689.1	AT1G15190.1
Chr1A	6705032	6711702	-	COC_T00001690.1	AT1G15210.1
Chr1A	6713145	6713666	-	COC_T00001691.1	AT1G15210.1
Chr1A	6715394	6717061	+	COC_T00001692.1	AT1G15215.2
Chr1A	6717749	6718398	-	COC_T00001693.1	AT1G15220.1
Chr1A	6720794	6725572	+	COC_T00001695.1	AT1G15240.2
Chr1A	6725828	6726369	-	COC_T00001696.1	AT1G15250.1
Chr1A	6726824	6727363	+	COC_T00001697.1	AT1G15260.1
Chr1A	6729441	6732236	+	COC_T00001698.1	AT1G15280.1
Chr1A	6733687	6741576	-	COC_T00001699.1	AT1G15290.1
Chr1A	6745564	6748206	-	COC_T00001701.1	AT1G48900.1
Chr1A	6748888	6750505	-	COC_T00001702.1	AT1G15320.2
Chr1A	6750901	6752040	+	COC_T00001703.1	AT1G15330.1
Chr1A	6752345	6753031	-	COC_T00001704.1	AT1G15340.2
Chr1A	6754728	6755761	-	COC_T00001705.1	AT1G15350.1
Chr1A	6759897	6760791	+	COC_T00001707.1	AT1G15360.1
Chr1A	6763924	6764939	+	COC_T00001708.1	AT1G15370.1
