# Supplementary material for: Common evolutionary trajectory of short life-cycle in Brassicaceae ruderal weeds
Source: Nat Commun. 2023 Jan 18;14:290. doi: 10.1038/s41467-023-35966-7 (PMC9849336; doi:10.1038/s41467-023-35966-7)
Supplement: Supplementary file 9 — Supplementary Data 7 [file 41467_2023_35966_MOESM9_ESM.xlsx]

## Sheet: Sheet1
name	location	habitats	LD (median)	SD (median)
BianFH-433	Yantai, Shangdong, China	flower beds	9	13
SCU-11-147	Tibetan Autonomous Prefecture of Garzê, Sichuan, China	roadsides	10	12
SCSB-A-000272	Diqing Tibetan Autonomous Prefecture, Yunnan, China	meadow	14	19
LiJ627	Diqing Tibetan Autonomous Prefecture, Yunnan, China	riverside	24	18
ZhangCB0303	Tibetan Qiang Autonomous Prefecture of Ngawa, Sichuan, China	fields	7	*
YangYP-Q-4278	Rikaze, Tibet, China	meadow	9.5	*
SCU-080394	Linzhi, Tibet, China	meadow	11	*
YangYP-Q-4296	Rikaze, Tibet, China	meadow	12	*
TD-01673	Bayingol Mongolian Autonomous Prefecture, Xinjiang, China	meadow	12.5	*
lihui-Q-09-88	Lhasa, Tibet, China	fields	13	*
Zhangf0176	Shouzhou, Gansu, China	fields	14	*
W6 50981	Alaska, United States	NA	19.5	*
Zhangdy334	Ili Kazak Autonomous Prefecture, Xinjiang, China	riverside	45	*
Asterisks indicate plants that did not flower within one year.
