# Supplementary material for: Common evolutionary trajectory of short life-cycle in Brassicaceae ruderal weeds
Source: Nat Commun. 2023 Jan 18;14:290. doi: 10.1038/s41467-023-35966-7 (PMC9849336; doi:10.1038/s41467-023-35966-7)
Supplement: Supplementary file 10 — Supplementary Data 8 [file 41467_2023_35966_MOESM10_ESM.xlsx]

## Sheet: Oligos
Expression Analysis
LTQ31	CoSAND-S2	TTCCTCTGAATTCTCACCTCCAG	for reference
LTQ32	CoSAND-AS2	GTGAGGTCCCAATCCTTTCTCAT
LTQ45	CoCO-S1	TTCAAGGAAGGCATATGCAGAGA	for CoCO
LTQ46	CoCO-AS1	TAGCATTGTGTTGAACCCTTGGT
LTQ47	CoFT-S1	ACCAGGGTGGCGTCAAAACTTCA	for CoFT
LTQ48	CoFT-AS1	AATTCTTCTTCCTCCGCAGCCAC
Genotyping
LTG1	CRY2 CAPS S	AGAACAGTGAAGGAGATGAAAGTGC	for W374M mutation identification
LTG2	CRY2 CAPS AS	AAGCGATCAAGCTCGTGGCCATC
Plasmid Construction
LT339	pCoCRY2 S-PstI	aaaCTGCAGCAGAGGTTCATAATAAAACTCTTCCCCATT	for LZ119/121
LT340	pCoCRY2 AS-KpnI	cggGGTACCACTCTATGATCATTGATCAGATATCAAACA
LT341	CoCRY2-3UTR S-AscI	ttGGCGCGCCTCAAAGTTAAAAGCTTTATGTTGTTATAAAACCTA
LT342	CoCRY2-3UTR AS-EcoRI	cgGAATTCGGGCGGTGGTGTTTACTCCCTTTGA
LT307	MYC S-KpnI	aggacGGATCCCCGGGTGGGGTACCTTAAAGCTATG
LT308	AtCRY2 AS-AscI	ttGGCGCGCCTCATTTGCAACCATTTTTTCCCAAACTTGTAGTAA
LT295	AtCRY2 S-SpeI	ggACTAGTATGAAGATGGACAAAAAGACTATAGTTTGGTTTAG
LT322	AtCRY2 AS-PstI	aaaCTGCAGTCATTTGCAACCATTTTTTCCCAAACTTGTAGTAA
LT563	CoCRY2 amiRNA33-I miR-s	gaTTCTGACGCTTATTTCCCCGCtctctcttttgtattcc	for LZ198
LT564	CoCRY2 amiRNA33-II miR-a	gaGCGGGGAAATAAGCGTCAGAAtcaaagagaatcaatga
LT565	CoCRY2 amiRNA33-III miR*s	gaGCAGGGAAATAAGGGTCAGATtcacaggtcgtgatatg
LT566	CoCRY2 amiRNA33-IV miR*a	gaATCTGACCCTTATTTCCCTGCtctacatatatattcct
LT874	CoCRY2 S-E	CGGAATTCATGACGACGAACAAGAAGACTATAG	for LZ295/297
LT811	CoCRY2 AS-B	GCCGGATCCTCAACCATTTTTTCCCAAACTTGTA
LT881	CoSPA1 S-S	TCCCCCGGGTATGCCAGTTATGGAAAGAGTTGGTG	for LZ301
LT812	CoSPA1 AS-N	ATTTGCGGCCGCTCAAACAAGTTTTAGTAGCTTCATG
LT874	CoCRY2 S-E	CGGAATTCATGACGACGAACAAGAAGACTATAG	for LZ266/268
LT875	CoCRY2 AS-N	ATTTGCGGCCGCTCAACCATTTTTTCCCAAACTTGTA
LT877	CoCIB1 S-E	CGGAATTCATGATGAAGGGAGCTCTAGAAACTG	LZ269
LT878	CoCIB1 AS1-X	CCCCTCGAGTCACACTCCTAAACTGCCATAAAGA
LTC1	LZ406-S	ccAAGCTTGCATGCCTGCAGGTCGACACGAAGTTTCGACGCGGGTCGAGGA	for LZ407/408
LTC8	LZ409-AS	CGGGGAAATTCGAGCTCGGTCCATGGcttctctccgagagggctttgtgcc
LTC9	LZ406-S1	ggcacaaagccctctcggagagaag
LTC2	LZ406-AS	TTGAACGATCGGGGAAATTCGAGCTCAACCTGGTTCTCTTCTTTCAGCATTTTCTC
LTC3	inFLC2-S	AATGCTGAAAGAAGAGAACCAGGTTTTGGCTAGCCAGgtaacgaaagcta	for LZ407
LTC5	FLC2-AS	TTGAACGATCGGGGAAATTCGAGCTCGCGTGCACTGGACAAGCGAGATGAT
LTC4	trunFLC2-S	AATGCTGAAAGAAGAGAACCAGGTTTAGGCTAGCCAGgtaacgaaagcta	for LZ408
LTC5	FLC2-AS	TTGAACGATCGGGGAAATTCGAGCTCGCGTGCACTGGACAAGCGAGATGAT
LT303	pCRY2 S-SalI	ggGGTCGACATCGGATATGCTCTTGTACCTATGATTGCA	for LZ101-103/410-412
LT304	pCRY2 AS-BamHI	cgcGGATCCAGTTATTATGATCACAGATGAATCAAAGAT
LT305	CRY2 3UTR S-KpnI AscI	ggGGTACCccttGGCGCGCCTCAAAATAATGTGCTGTTATAAAGCCTAAC
LT306	CRY2 3UTR AS-EcoRI	cgGAATTCATCTGTCGCCGGAGTTTTCGTTCTGACTGA
LT307	MYC S-KpnI	aggacGGATCCCCGGGTGGGGTACCTTAAAGCTATG	for LZ101-103
LT308	AtCRY2 AS-AscI	ttGGCGCGCCTCATTTGCAACCATTTTTTCCCAAACTTGTAGTAA
LTC24	410-412 NS	ataactGGATCCCCGGGTGGGGTACCTTAAAGCTATG	for LZ410-412
LTC25	410-412 NAS	ataacagcacattattttgaGGCGCGCCTCATTTGCAACCATTTTTTCCCAAACTTGTAGTAA
LT741	AtCIB1-S-N	ggaattcCATATGATGAATGGAGCTATAGGAGGTGACC	for LZ246
LT742	AtCIB1-AS-X	ccgCTCGAGTCAAACTCCTAAATTGCCATAGAGA
LT743	AtCRY2-S-N	ggaattcCATATGATGAAGATGGACAAAAAGACTATAGTTTGGTTTAG	for LZ247-249
LT744	AtCRY2-AS-S	gggGTCGACTCATTTGCAACCATTTTTTCCCAAACTTGTAGTAA
LTC120	mCRY2-S	TCAGAGGAGGACCTGCATATGATGAAGATGGACAAAAAGACTATAG	for LZ380
LTC121	mCRY2-AS	ATGCGGCCGCTGCAGGTCGACTCATTTGCAACCATTTTTTCCCAAA
LTC128	mCRY2-S1	CATGGAGGCCGAATTCCCGGGGATGAAGATGGACAAAAAGACTATAGTTTGG	for LZ390/392
LTC121	mCRY2-AS	ATGCGGCCGCTGCAGGTCGACTCATTTGCAACCATTTTTTCCCAAA
