# Supplementary material for: Common evolutionary trajectory of short life-cycle in Brassicaceae ruderal weeds
Source: Nat Commun. 2023 Jan 18;14:290. doi: 10.1038/s41467-023-35966-7 (PMC9849336; doi:10.1038/s41467-023-35966-7)
Supplement: Supplementary file 11 — Supplementary Data 9 [file 41467_2023_35966_MOESM11_ESM.xlsx]

## Sheet: Constructs
LZ119	pCoCRY2::CoCRY2(W374M)
LZ121	pCoCRY2::CoCRY2
LZ198	35S::amiR-CoCRY2
LZ295	AD-CoCRY2(W374M)
LZ297	AD-CoCRY2
LZ301	BD-CoSPA1
LZ266	BD-CoCRY2(W374M)
LZ268	BD-CoCRY2(WT)
LZ269	AD-CoCIB1
LZ407	AtFLC
LZ408	AtFLC_truncated
LZ101	pAtCRY2::6xMYC-AtCRY2
LZ102	pAtCRY2::6xMYC-AtCRY2(W374M)
LZ103	pAtCRY2::6xMYC-AtCRY2(V367M)
LZ410	pAtCRY2::6xMYC-AtCRY2(S401F)
LZ411	pAtCRY2::6xMYC-AtCRY2(D393G)
LZ412	pAtCRY2::6xMYC-AtCRY2(V360M)
LZ246	AD-AtCIB1
LZ247	BD-AtCRY2
LZ248	BD-AtCRY2(W374M)
LZ249	BD-AtCRY2(V367M)
LZ380	BD-AtCRY2(S401F)
LZ390	BD-AtCRY2(D393G)
LZ392	BD-AtCRY2(V360M)
