# Supplementary material for: Common evolutionary trajectory of short life-cycle in Brassicaceae ruderal weeds
Source: Nat Commun. 2023 Jan 18;14:290. doi: 10.1038/s41467-023-35966-7 (PMC9849336; doi:10.1038/s41467-023-35966-7)
Supplement: Supplementary file 13 — Source Data [file 41467_2023_35966_MOESM13_ESM.xlsx]

## Sheet: Figure 2d
CoNo	name	pop	LD (median)	SD (median)
1	PD/Pudong	pop3	11	14
2	TQ	pop3	12	14
3	WZ/Wenzhou	pop3	11.5	15
4	ZJ/Zhejiang	pop3	12	13
5	ZJS/Zijinshan	pop3	12	14
6	Dufu	pop3	11	11
7	JYT/Jingyuetan	pop3	12	14
8	TYD/Taiyangdao	pop3	10.5	13.5
9	CM/ChiangMai	pop3	14	17
10	DL/Douliu	pop3	13	15
11	Pai	pop3	12	14.5
12	ZZ/Zhengzhou	pop3	12	13
13	QD/Qingdao	pop2	14	17.5
14	XX/Xixi	pop3	42	81.5
15	YC	pop2	18	42
16	Shouxihu	pop2	14	22
17	GY/Guiyang	pop1	14	38
18	SJO02700 JO27	pop2	101	NA
19	YN/Yunnan	pop1	14	37.5
20	FXH/Fuxianhu	pop1	11.5	21
21	HS/Heshun	pop1	16	38
22	NB/Ningbo	pop1	17	30
23	PS/Pingshui	pop1	23	45
24	TC/Tengchong	pop1	15	41
25	YWZ/Yuewangzheng	pop1	58	NA
26	YY/Youyou	pop2	135	NA
27	Emei	pop3	20	48.5
28	Suzhou	pop3	10	20
29	HHXY002	pop1	22	25.5
30	HANGYY8055	pop2	43	62
31	Zhyz-189	pop1	23	41
32	HANGYY8053	pop2	108	NA
33	YNS0446	pop1	11	18
34	Lilan132	pop3	12	14
35	ZouFL0081	pop3	15	35.5
36	NJWLS610	pop1	20.5	30
37	YDDXS0890	pop1	19.5	39
38	TangXS0181	pop1	11	22
39	LiXJ280	pop1	29.5	44.5
40	BSGLGStc201	pop1	12	38
41	HHXY008	pop1	40	NA
42	200819	pop1	14	34
43	HANGYY8046	pop2	41	51.5
44	SCSB-HC-2008006	pop1	19	38.5
45	HANGYY8052	pop2	35.5	53
46	HANGYY8036	pop3	9	15.5
47	HANGYY8048	pop2	44.5	47
48	XPALSB135	pop1	12	14
49	XPALSC255	pop1	18	27.5
50	JDNR09103	pop1	12	17.5
51	ALSZY306	pop1	15	22
53	ALSZY441	pop1	15	24.5
54	LuJL500	pop1	12	12
55	NJWLS1221	pop1	17	22.5
56	Baigongguan	pop3	12	17
57	Xishuangbanna	pop3	12	15.5
58	Lian	pop3	12.5	17.5
59	Hangzhou	pop3	12	15
60	Shaoxing	pop2	16	28
61	Daqiao	pop3	12	13.5
62	Yuewangzhengnew	pop2	NA	NA
63	LianjiangA	pop3	10	12
64	LianjiangB	pop3	10	13
65	Shantou	pop3	9	12
66	FuzhouA	pop3	9	10
67	FuzhouB	pop2	7	21
68	GuangzhouA	pop3	10	11
70	GuangzhouB	pop3	10	12
71	GuangzhouC	pop3	9	12
72	NanningA	pop3	9	12
73	GuangxiB	pop3	10	12
74	GuangxiC	pop3	10	12
75	SanqingshanA	pop3	10	13
76	Wuhan	pop2	12	34
77	WYS/Wuyishan	pop1	NA	NA
78	Shiping	pop1	13	38
79	Yuanyang	pop1	12	15
80	Xian1	pop3	11	12
81	Xian2	pop3	12	12
82	Huangshan1	pop1	18	39
83	Huangshan2	pop1	31	NA
84	CK2	pop2	NA	NA

## Sheet: Figure 3b
	TLN
PD	9	10	9	9	9	10	10	10	10	9	11	9	10	10	10	9
8055-v	48	47	46	49	43	52	46	48	52	48	48	45	51	51	50	57
8055+v	10	9	11	10	11	10	10	12	10	9	10	9	9	10
8055*PD F1	17	17	18	21	20	17	19	18	17	18	18	16	18	17	18	18

## Sheet: Figure 3c
Plant	PD	HANGYY8055	F2
TLN	9	48	15
	10	47	11
	9	46	26
	9	49	55
	9	43	22
	10	52	22
	10	46	32
	10	48	52
	10	52	14
	9	48	24
	11	48	36
	9	45	78
	10	51	11
	10	51	41
	10	50	59
	9	57	17
			37
			12
			28
			18
			37
			22
			14
			17
			33
			33
			17
			20
			18
			43
			41
			37
			17
			39
			20
			15
			11
			34
			49
			22
			24
			44
			13
			34
			11
			24
			15
			11
			21
			13
			35
			35
			23
			40
			37
			14
			15
			16
			16
			38
			11
			47
			34
			26
			9
			16
			18
			22
			43
			13
			46
			25
			15
			43
			14
			52
			31
			38
			13
			49
			21
			35
			60
			15
			10
			18
			13
			42
			24
			14
			32
			54
			11
			17
			53
			24
			19
			60
			79
			26
			37
			86
			21
			17
			30
			57
			12
			29
			32
			24
			32
			44
			25
			27
			33
			41
			19
			21
			49
			25
			38
			12
			20
			36
			35
			15
			30
			10
			10
			29
			34
			58
			18
			13
			64
			11
			32
			39
			28
			34
			34
			12
			20
			35
			11
			13
			55
			20
			18
			20
			41
			40
			27
			63
			32
			33
			21
			24
			26
			27
			15
			11
			25
			22
			44
			39
			62
			20
			23
			32
			14
			75
			56
			38
			33
			23
			35
			34
			19
			50
			20
			23
			69
			36
			12
			15
			20
			65
			37
			24
			22
			13
			26
			15
			29
			32
			81
			15
			36
			54
			35
			9
			28
			27
			81
			32
			52
			11
			37
			32
			75
			69
			10
			39
			24
			27
			47
			57
			9
			15
			36
			12
			28
			22
			30
			16
			18
			42
			50
			29
			19
			10
			50
			12
			36
			13
			19
			62
			74
			26
			15
			14
			11
			12
			84
			47
			33
			31
			11
			22
			31
			7
			28
			31
			15
			33
			37
			53
			64
			18
			49
			37
			47
			11
			56
			15
			56
			24
			14
			30
			28
			21
			33
			49
			40
			42
			84
			33
			46
			46
			31
			33
			33
			13
			44
			36
			15
			11
			15
			12
			43
			36
			64
			20
			32
			39
			16
			27
			14
			19
			36
			50
			16
			18
			26
			14
			64
			11
			68
			57
			65
			40
			29
			18
			34
			39
			30
			61
			30
			21
			17
			19
			36
			77
			46
			60
			13
			34
			28
			29
			47
			16
			11
			28
			26
			32
			18
			9
			49
			20
			43
			19
			51
			16
			19
			17
			39
			12
			39
			31
			29
			24
			24
			37
			38
			67
			36
			29

## Sheet: Figure 3h
FRI:FLC	90	93	89	92	99	99	80	98	92	82	104	107	102
FRI:flc-3	14	14	14	14	17	15	14	13	11	13	16	13	15	13	15	15
AtFLC-FRI:flc-3	83	99	46	44	62	52	73	40	80	100	73
AtFLC_truncated-FRI:flc-3	23	11	26	15	20	21	16	14	19	28	26	21	28	38	21	24	23

## Sheet: Figure 4b
	LD																			SD
Yunnan	13	13	13	12	13	12	13	11	13	13	12	12	12	13	13					35	32	38	35	32	35	37	33	33	34	32	35	32	31	35
Pudong	10	11	10	11	10	10	10	10	10	11	11	11	10	11	11	10				12	11	13	12	10	9	10	11	12	9	10	11	13
F1	10	12	11	11	11	12	10	11	10	12	11	11	13	13	12	11	12	11	11	18	14	14	15	18	18	15	14	16	15	18	13	16	16	15	19	15	15	15	15	14	17	14	19	18	19

## Sheet: Figure 4f
LD	Yunnan	12	11	12	11	13	12	13	13	13	12	11	11	11	12	11
	Pudong	9	9	9	8	9	9	9	9	9	9	8	9	10	10	9	9
	pCoCRY2-CoCRY2(Yunnan)#1	15	11	13	12	13	10	12	12	11	11	12	11	12	12	10	12
	pCoCRY2-CoCRY2(Yunnan)#2	13	12	12	12	12	12	11	12	11	13	11	11	11
	pCoCRY2-CoCRY2(Yunnan)#3	12	12	12	11	12	13	11	11	13	11	13	12	11	11	11	12
	pCoCRY2-CoCRY2-W374M(Yunnan)#1	9	9	10	9	10	8	10	10	11	10	10	10	10	11	9	8
	pCoCRY2-CoCRY2-W374M(Yunnan)#2	7	8	7	8	7	8	8	7	9	6	7	8	8	8
	pCoCRY2-CoCRY2-W374M(Yunnan)#3	10	10	10	10	10	10	9	9	10	9	8	10	10	10	9	10
	p35S-amiR-CoCRY2(Pudong)#1	19	24	22	17	24	20	19	21	19	19	20	18	26	20	24	18
	p35S-amiR-CoCRY2(Pudong)#2	20	20	20	20	23	21	23	19	21	19	24	19	19	20	21
	p35S-amiR-CoCRY2(Pudong)#3	22	22	20	20	19	20	20	20	20	19	21	21	21	19	21	19
SD	Yunnan	31	43	28	37	41	37	31	40	40	38	37	38	34	34	38	39
	Pudong	11	11	12	11	12	11	12	11	11	12	12	12	12	11	12	12
	pCoCRY2-CoCRY2(Yunnan)#1	28	29	29	29	31	28	28	28	36	34	29	28	31
	pCoCRY2-CoCRY2(Yunnan)#2	35	34	36	33	35	32	32	33	35	35	34	35	32	36
	pCoCRY2-CoCRY2(Yunnan)#3	34	34	36	37	34	32	35	34	34	33	34	35	36	35	32	39
	pCoCRY2-CoCRY2-W374M(Yunnan)#1	11	10	11	10	9	10	10	9	10	11	11	10	9	10	10	11
	pCoCRY2-CoCRY2-W374M(Yunnan)#2	9	9	10	8	9	15	10	10	10	9	13	15	12	8	9
	pCoCRY2-CoCRY2-W374M(Yunnan)#3	14	13	14	13	13	16	14	13	11	14	14	12	13	13	13	13
	p35S-amiR-CoCRY2(Pudong)#1	42	46	42	41	40	43	38	46	43	42	43	45	49	45	45
	p35S-amiR-CoCRY2(Pudong)#2	44	41	42	39	42	41	39	39	39	46	42	41	38	42	40	38
	p35S-amiR-CoCRY2(Pudong)#3	43	42	45	40	45	45	43	47	44	44	45	44	45	46	45	45

## Sheet: Figure 5a
CoNo	name	LD (median)	SD (median)	Ver (median)	CRY2 type (Chr 1A)
1	PD/Pudong	11	14	NA	W374M
2	TQ	12	14	NA	W374M
3	WZ/Wenzhou	11.5	15	NA	W374M
4	ZJ/Zhejiang	12	13	NA	W374M
5	ZJS/Zijinshan	12	14	NA	W374M
6	Dufu	11	11	NA	W374M
7	JYT/Jingyuetan	12	14	NA	W374M
8	TYD/Taiyangdao	10.5	13.5	NA	W374M
9	CM/ChiangMai	14	17	NA	W374M
10	DL/Douliu	13	15	NA	W374M
11	Pai	12	14.5	NA	W374M
12	ZZ/Zhengzhou	12	13	NA	W374M
13	QD/Qingdao	14	17.5	NA	V367M
14	XX/Xixi	42	81.5	11	deletion
15	YC	18	42	NA	V367M
16	Shouxihu	14	22	NA	V367M
17	GY/Guiyang	14	38	NA	WT
18	SJO02700 JO27	101	NA	9	WT
19	YN/Yunnan	14	37.5	NA	WT
20	FXH/Fuxianhu	11.5	21	NA	WT
21	HS/Heshun	16	38	NA	WT
22	NB/Ningbo	17	30	NA	WT
23	PS/Pingshui	23	45	NA	WT
24	TC/Tengchong	15	41	NA	WT
25	YWZ/Yuewangzheng	58	NA	8	WT
26	YY/Youyou	135	NA	8	WT
27	Emei	20	48.5	NA	W374M
28	Suzhou	10	20	NA	W374M
29	HHXY002	22	25.5	NA	WT
30	HANGYY8055	43	62	10	WT
31	Zhyz-189	23	41	NA	WT
32	HANGYY8053	108	NA	9	WT
33	YNS0446	11	18	NA	WT
34	Lilan132	12	14	NA	W374M
35	ZouFL0081	15	35.5	NA	WT
36	NJWLS610	20.5	30	NA	WT
37	YDDXS0890	19.5	39	NA	WT
38	TangXS0181	11	22	NA	WT
39	LiXJ280	29.5	44.5	10	WT
40	BSGLGStc201	12	38	NA	WT
41	HHXY008	40	NA	8	WT
42	200819	14	34	NA	WT
43	HANGYY8046	41	51.5	9	WT
44	SCSB-HC-2008006	19	38.5	NA	WT
45	HANGYY8052	35.5	53	8	WT
46	HANGYY8036	9	15.5	NA	W374M
47	HANGYY8048	44.5	47	6	WT
48	XPALSB135	12	14	NA	WT
49	XPALSC255	18	27.5	NA	WT
50	JDNR09103	12	17.5	NA	WT
51	ALSZY306	15	22	NA	WT
53	ALSZY441	15	24.5	NA	WT
54	LuJL500	12	12	NA	V360M
55	NJWLS1221	17	22.5	NA	WT
56	Baigongguan	12	17	NA	W374M
57	Xishuangbanna	12	15.5	NA	W374M
58	Lian	12.5	17.5	NA	W374M
59	Hangzhou	12	15	NA	W374M
60	Shaoxing	16	28	NA	V367M
61	Daqiao	12	13.5	NA	W374M
62	Yuewangzhengnew	NA	NA	NA	WT
63	LianjiangA	10	12	NA	W374M
64	LianjiangB	10	13	NA	W374M
65	Shantou	9	12	NA	W374M
66	FuzhouA	9	10	NA	W374M
67	FuzhouB	7	21	NA	WT
68	GuangzhouA	10	11	NA	W374M
70	GuangzhouB	10	12	NA	W374M
71	GuangzhouC	9	12	NA	W374M
72	NanningA	9	12	NA	W374M
73	GuangxiB	10	12	NA	W374M
74	GuangxiC	10	12	NA	W374M
75	SanqingshanA	10	13	NA	W374M
76	Wuhan	12	34	NA	V367M
77	WYS/Wuyishan	NA	NA	NA	WT
78	Shiping	13	38	NA	WT
79	Yuanyang	12	15	NA	WT
80	Xian1	11	12	NA	W374M
81	Xian2	12	12	NA	W374M
82	Huangshan1	18	39	NA	WT
83	Huangshan2	31	NA	7	WT
84	CK2	NA	NA	NA	V367M

## Sheet: Figure 6a
	LD																SD															Ver
BianFH-433	9	9	9	9	8	9	9	9	8	9	9	8	8				12	12	13	12	14	13	14	13	12	13	13	17	12	12	12
SCU-11-147	11	10	10	10	10	10	9	10	10	11	10	9	10	10	8	11	11	11	10	10	12	13	12	13	11	13	12
SCSB-A-000272	15	14	14	12	14	14											18	20	18	18	19	19	19	21	19	19	17	20	17	19	17
LiJ627	29	26	23	20	27	19	31	19	32	22	25	22	21	28			18	16	19	14	13	17	18	19	19	17	19	19
ZhangCB0303	6	7	6	7	7	6	6	7	6	7	7	7	7	6	7	7
YangYP-Q-4278	9	10	11	9	12	9	9	10	10	9	10	9	9	9	10	10
SCU-080394	10	11	11	11	11	13	11	12	11	12	11	10	14	14	10	10
YangYP-Q-4296	12	13	12	12	11	12	13	11	13	12	11	14	14
TD-01673	11	13	10	14	12	14
lihui-Q-09-88	13	15	16	13	16	15	13	12	12	14	13	13	13	13	15	14
Zhangf0176	15	15	13	11	15	15	12	14	16	14	14	14	14	15	14
W6 50981	21	14	16	20	18	25	19	23
Zhangdy334	45	45	35	41	45	36	46	48	48	47	45																					10	11	11	12	11	9	10	11	10	11

## Sheet: Figure 6b
Col-0	67	70	77	78	76	81	80	103	107	100	99	99	88	87	89	82
cry2	68	63	63	73	75	81	79	88	82	87	87	89	95
WT	78	83	60	58	53	59	88	89	89	72	96	73	88	86	84	64	91	82	91	94	92	83	92	95	98	96	79	72	74	64	75	72	80	70	78	82	74	80	75
W374M	9	16	18	38	19	19	17	28	14	12	37	17	18	16	21	34	31	18	50	66	24	31
V367M	32	19	19	59	29	15	13	36	16	63	16	50	23	20	17	69	62	47	56	31	21	24	15	57	61	29	86	28	11	86	45	63	15	23	21	58	25	62	17	88	16	72	60	52	36	15
V360M	58	65	73	25	72	70	50	38	33	35	31	67	49	41	68	67	55	64	35	57	58	77	66	63	51
S401F	40	62	71	32	19	33	46	32	77	36	63	47	72	40	29	32	39	80	22	42	76	81	41	62	41	60	29	58	72	32	83	63	50	77	30
D393G	15	19	82	13	34	21	20	16	23	21	27	15	33	69	15	15	28	17	25	25	68	21	20	28	14
